# Supplementary material for: Selection and functional identification of a synthetic partial ABA agonist, S7
Source: Sci Rep. 2020 Jan 8;10:4. doi: 10.1038/s41598-019-56343-9 (PMC6949257; doi:10.1038/s41598-019-56343-9)
Supplement: Supplementary file 2 — Supplementary Table 2 [file 41598_2019_56343_MOESM2_ESM.xlsx]

## Sheet: up regulation
Tabe S2. Commonly up or down regulated genes (log2 >1 or <-1)
A. Up regulated genes (log2>1)
RAP (Os ID)	MSU (LOC_Os ID)	Transcript_ID	Type	Description
Os03g0100010	LOC_Os03g01008.1	Os03t0100010-00	protein_coding	Conserved hypothetical protein. (Os03t0100010-00)
Os07g0103500	LOC_Os07g01340.1	Os07t0103500-01	protein_coding	2OG-Fe(II) oxygenase domain containing protein. (Os07t0103500-01)
Os02g0103600	LOC_Os02g01326.1	Os02t0103600-01	protein_coding	Protein of unknown function DUF6, transmembrane domain containing protein. (Os02t0103600-01)
Os10g0104750	None	Os10t0104750-00	protein_coding	Hypothetical protein. (Os10t0104750-00)
Os12g0105401	None	Os12t0105401-00	protein_coding	Hypothetical gene. (Os12t0105401-00)
Os02g0106100	LOC_Os02g01590.1	Os02t0106100-01	protein_coding	Similar to Fructosyltransferase. (Os02t0106100-01)
Os01g0108500	LOC_Os01g01840.1	Os01t0108500-00	protein_coding	Protein of unknown function DUF3778 domain containing protein. (Os01t0108500-00)
Os08g0108700	LOC_Os08g01710.1	Os08t0108700-00	protein_coding	Glycolipid transfer protein domain domain containing protein. (Os08t0108700-00)
Os07g0108900	LOC_Os07g01820.1	Os07t0108900-01,Os07t0108900-02	protein_coding	Similar to MADS-box transcription factor 15. (Os07t0108900-01);MADS-domain-containing protein, Sexual reproduction (Os07t0108900-02)
Os09g0109600	LOC_Os09g02180.1	Os09t0109600-01	protein_coding	Conserved hypothetical protein. (Os09t0109600-01)
Os03g0111300	LOC_Os03g02050.1	Os03t0111300-01	protein_coding	Nonspecific lipid-transfer protein 2 (nsLTP2) (7 kDa lipid transfer protein). (Os03t0111300-01)
Os01g0112000	LOC_Os01g02160.1	Os01t0112000-01	protein_coding	Conserved hypothetical protein. (Os01t0112000-01)
Os10g0113201	None	Os10t0113201-00	protein_coding	Hypothetical gene. (Os10t0113201-00)
Os12g0113500	LOC_Os12g02200.1	Os12t0113500-01,Os12t0113500-02	protein_coding	Similar to CBL-interacting protein kinase 14. (Os12t0113500-01);Serine/threonine protein kinase, Microbe-assosiated molecular pattern (MAMP)-induced defense signaling pathway (Os12t0113500-02)
Os11g0113700	LOC_Os11g02240.1	Os11t0113700-01,Os11t0113700-02	protein_coding	Serine/threonine protein kinase, Abiotic stresses (Os11t0113700-01);Serine/threonine protein kinase, Microbe-assosiated molecular pattern (MAMP)-induced defense signaling pathway (Os11t0113700-02)
Os05g0116150	None	Os05t0116150-00	ncRNA	Non-protein coding transcript. (Os05t0116150-00)
Os05g0116350	None	Os05t0116350-01	protein_coding	Hypothetical conserved gene. (Os05t0116350-01)
Os11g0116600	LOC_Os11g02470.1	Os11t0116600-00	protein_coding	Conserved hypothetical protein. (Os11t0116600-00)
Os12g0117200	LOC_Os12g02510.1	Os12t0117200-00	protein_coding	Similar to esterase PIR7A. (Os12t0117200-00)
Os07g0119800	LOC_Os07g02850.1	Os07t0119800-00	protein_coding	Protein of unknown function DUF538 domain containing protein. (Os07t0119800-00)
Os07g0121500	None	Os07t0121500-00	protein_coding	Hypothetical conserved gene. (Os07t0121500-00)
Os05g0121900	LOC_Os05g03070.1	Os05t0121900-00	protein_coding	Similar to Phosphate/phosphoenolpyruvate translocator protein-like. (Os05t0121900-00)
Os05g0122700	LOC_Os05g03130.1	Os05t0122700-01	protein_coding	Similar to Low-temperature induced protein lt101.2. (Os05t0122700-01)
Os12g0123700	LOC_Os12g03040.1	Os12t0123700-00	protein_coding	No apical meristem (NAM) protein domain containing protein. (Os12t0123700-00)
Os08g0125059	None	Os08t0125059-00	protein_coding	Hypothetical protein. (Os08t0125059-00)
Os05g0125400	None	Os05t0125400-00	protein_coding	Similar to protein kinase APK1B. (Os05t0125400-00)
Os02g0125500	LOC_Os02g03310.1	Os02t0125500-00	protein_coding	K Homology domain containing protein. (Os02t0125500-00)
Os05g0125900	None	Os05t0125900-01	protein_coding	Conserved hypothetical protein. (Os05t0125900-01)
Os11g0126900	LOC_Os11g03300.1	Os11t0126900-01	protein_coding	NAC-domain protein, Drought tolerance (Os11t0126900-01)
Os04g0126900	None	Os04t0126900-01	protein_coding	Similar to H0124E07.4 protein. (Os04t0126900-01)
Os05g0127450	None	Os05t0127450-00	ncRNA	Non-protein coding transcript. (Os05t0127450-00)
Os03g0127500	LOC_Os03g03550.1	Os03t0127500-00	protein_coding	bZIP transcription factor, bZIP-1 domain containing protein. (Os03t0127500-00)
Os04g0127600	LOC_Os04g03850.1	Os04t0127600-00	protein_coding	Similar to Subtilase. (Os04t0127600-00)
Os04g0127900	None	Os04t0127900-00	protein_coding	Conserved hypothetical protein. (Os04t0127900-00)
Os12g0128000	LOC_Os12g03440.1	Os12t0128000-01	protein_coding	Cyclin-like F-box domain containing protein. (Os12t0128000-01)
Os02g0128500	None	Os02t0128500-00	protein_coding	Hypothetical protein. (Os02t0128500-00)
Os03g0130300	LOC_Os03g03810.1	Os03t0130300-01	protein_coding	Similar to Cp-thionin. (Os03t0130300-01)
Os01g0130500	None	Os01t0130500-01	protein_coding	Similar to Alpha-xylosidase precursor (Fragment). (Os01t0130500-01)
Os06g0131350	None	Os06t0131350-00	protein_coding	Hypothetical gene. (Os06t0131350-00)
Os07g0131375	LOC_Os07g03920.1	Os07t0131375-00	protein_coding	Protein kinase, catalytic domain domain containing protein. (Os07t0131375-00)
Os10g0131850	None	Os10t0131850-00	protein_coding	Hypothetical gene. (Os10t0131850-00)
Os08g0132100	LOC_Os08g03780.1	Os08t0132100-00	protein_coding	Hypothetical conserved gene. (Os08t0132100-00)
Os12g0132850	None	Os12t0132850-00	protein_coding	Hypothetical protein. (Os12t0132850-00)
Os01g0133100	LOC_Os01g04160.1	Os01t0133100-01,Os01t0133100-02	protein_coding	Conserved hypothetical protein. (Os01t0133100-01);Hypothetical conserved gene. (Os01t0133100-02)
Os12g0133201	None	Os12t0133201-00	protein_coding	Hypothetical protein. (Os12t0133201-00)
Os03g0133650	None	Os03t0133650-00	protein_coding	Hypothetical gene. (Os03t0133650-00)
Os03g0133825	None	Os03t0133825-00	protein_coding	Hypothetical gene. (Os03t0133825-00)
Os03g0133850	None	Os03t0133850-01	protein_coding	Hypothetical gene. (Os03t0133850-01)
Os11g0135150	None	Os11t0135150-00	ncRNA	Non-protein coding transcript. (Os11t0135150-00)
Os05g0135750	None	Os05t0135750-00	protein_coding	Hypothetical protein. (Os05t0135750-00)
Os12g0135800	LOC_Os12g04150.1	Os12t0135800-01	protein_coding	Alpha/beta hydrolase fold-3 domain containing protein. (Os12t0135800-01)
Os11g0137400	LOC_Os11g04230.1	Os11t0137400-00	protein_coding	Hypothetical conserved gene. (Os11t0137400-00)
Os08g0138400	None	Os08t0138400-00	protein_coding	Cupredoxin domain containing protein. (Os08t0138400-00)
Os08g0139300	None	Os08t0139300-00	ncRNA	Non-protein coding transcript. (Os08t0139300-00)
Os02g0140800	LOC_Os02g04780.1	Os02t0140800-00	protein_coding	Conserved hypothetical protein. (Os02t0140800-00)
Os06g0142300	LOC_Os06g05000.1	Os06t0142300-00	protein_coding	Early nodulin 93 ENOD93 protein family protein. (Os06t0142300-00)
Os02g0142750	None	Os02t0142750-01	protein_coding	Hypothetical gene. (Os02t0142750-01)
Os12g0143800	LOC_Os12g04980.1	Os12t0143800-01	protein_coding	Similar to Disrupted meiotic cDNA 1 protein (Fragment). (Os12t0143800-01)
Os03g0144300	LOC_Os03g05060.1	Os03t0144300-01	protein_coding	Similar to Xyloglucan galactosyltransferase KATAMARI 1 (EC 2.4.1.-) (MURUS3 protein). (Os03t0144300-01)
Os05g0145100	LOC_Os05g05290.1	Os05t0145100-01	protein_coding	Conserved hypothetical protein. (Os05t0145100-01)
Os06g0145200	LOC_Os06g05284.1	Os06t0145200-01	protein_coding	Transferase family protein. (Os06t0145200-01)
Os05g0148500	LOC_Os05g05580.1	Os05t0148500-01	protein_coding	Hypothetical conserved gene. (Os05t0148500-01)
Os02g0149650	None	Os02t0149650-01	ncRNA	Non-protein coding transcript. (Os02t0149650-01)
Os12g0150700	LOC_Os12g05510.1	Os12t0150700-00	protein_coding	Similar to Ser/Thr protein phosphatase family protein, expressed. (Os12t0150700-00)
Os03g0150800	LOC_Os03g05640.1	Os03t0150800-01	protein_coding	Pi transporter, Pi homeostasis (Os03t0150800-01)
Os03g0151000	None	Os03t0151000-00	protein_coding	Conserved hypothetical protein. (Os03t0151000-00)
Os05g0151000	LOC_Os05g05860.1	Os05t0151000-00	protein_coding	Similar to DNA-directed RNA polymerase. (Os05t0151000-00)
Os06g0151100	LOC_Os06g05790.1	Os06t0151100-00	protein_coding	Similar to Transferase. (Os06t0151100-00)
Os11g0152500	LOC_Os11g05470.1	Os11t0152500-00	protein_coding	PEBP family protein. (Os11t0152500-00)
Os06g0152600	LOC_Os06g05930.1	Os06t0152600-01	protein_coding	Hypothetical gene. (Os06t0152600-01)
Os01g0152675	None	Os01t0152675-00	ncRNA	Non-protein coding transcript. (Os01t0152675-00)
Os03g0153100	LOC_Os03g05840.1	Os03t0153100-00	protein_coding	Similar to FAD binding domain containing protein, expressed. (Os03t0153100-00)
Os10g0155700	LOC_Os10g06740.1	Os10t0155700-00	protein_coding	Protein kinase, catalytic domain domain containing protein. (Os10t0155700-00)
Os01g0155800	LOC_Os01g06310.1	Os01t0155800-01	protein_coding	Conserved hypothetical protein. (Os01t0155800-01)
Os02g0156500	None	Os02t0156500-01	protein_coding	Hypothetical protein. (Os02t0156500-01)
Os02g0156633	LOC_Os02g06205.1	Os02t0156633-00	protein_coding	Hypothetical conserved gene. (Os02t0156633-00)
Os01g0157400	LOC_Os01g06420.1	Os01t0157400-00	protein_coding	Conserved hypothetical protein. (Os01t0157400-00)
Os12g0159700	LOC_Os12g06270.1	Os12t0159700-00	protein_coding	Similar to protein binding protein. (Os12t0159700-00)
Os05g0160300	LOC_Os05g06780.1	Os05t0160300-01	protein_coding	Bifunctional inhibitor/plant lipid transfer protein/seed storage domain containing protein. (Os05t0160300-01)
Os08g0161950	None	Os08t0161950-00	protein_coding	Hypothetical protein. (Os08t0161950-00)
Os04g0162300	None	Os04t0162300-00	ncRNA	Non-protein coding transcript. (Os04t0162300-00)
Os02g0162783	None	Os02t0162783-00	ncRNA	Non-protein coding transcript. (Os02t0162783-00)
Os01g0162900	None	Os01t0162900-01	protein_coding	Hypothetical protein. (Os01t0162900-01)
Os01g0165100	LOC_Os01g07130.1	Os01t0165100-02	protein_coding	Conserved hypothetical protein. (Os01t0165100-02)
Os10g0165300	LOC_Os10g08319.1	Os10t0165300-01	protein_coding	Cytochrome P450 family protein. (Os10t0165300-01)
Os12g0166100	None	Os12t0166100-01	protein_coding	Conserved hypothetical protein. (Os12t0166100-01)
Os03g0167600	LOC_Os03g07140.1	Os03t0167600-01	protein_coding	Similar to Male sterility protein 2. (Os03t0167600-01)
Os06g0168150	None	Os06t0168150-00	protein_coding	Hypothetical gene. (Os06t0168150-00)
Os11g0168500	LOC_Os11g06770.1	Os11t0168500-00	protein_coding	Hypothetical conserved gene. (Os11t0168500-00)
Os02g0168550	None	Os02t0168550-00	ncRNA	Non-protein coding transcript. (Os02t0168550-00)
Os02g0169275	None	Os02t0169275-00	ncRNA	Non-protein coding transcript. (Os02t0169275-00)
Os07g0169600	LOC_Os07g07410.1	Os07t0169600-01	protein_coding	2OG-Fe(II) oxygenase domain containing protein. (Os07t0169600-01)
Os12g0170500	None	Os12t0170500-01	protein_coding	Hypothetical protein. (Os12t0170500-01)
Os05g0171000	LOC_Os05g07880.1	Os05t0171000-01	protein_coding	Phospholipase D2 (EC 3.1.4.4). (Os05t0171000-01)
Os10g0173000	LOC_Os10g09240.1	Os10t0173000-01	protein_coding	Conserved hypothetical protein. (Os10t0173000-01)
Os11g0173900	LOC_Os11g07270.1	Os11t0173900-00	protein_coding	Similar to Leucine Rich Repeat family protein, expressed. (Os11t0173900-00)
Os02g0174900	None	Os02t0174900-01	protein_coding	Hypothetical gene. (Os02t0174900-01)
Os01g0175850	None	Os01t0175850-00	protein_coding	UDP-glucuronosyl/UDP-glucosyltransferase domain containing protein. (Os01t0175850-00)
Os11g0176000	LOC_Os11g07480.1	Os11t0176000-01	protein_coding	Similar to nucleotide binding protein. (Os11t0176000-01)
Os05g0176050	None	Os05t0176050-00	ncRNA	Non-protein coding transcript. (Os05t0176050-00)
Os05g0176400	LOC_Os05g08400.1	Os05t0176400-01	protein_coding	Zinc finger, CCCH-type domain containing protein. (Os05t0176400-01)
Os05g0177500	LOC_Os05g08480.1	Os05t0177500-01	protein_coding	UDP-glucuronosyl/UDP-glucosyltransferase family protein. (Os05t0177500-01)
Os01g0179600	LOC_Os01g08440.1	Os01t0179600-01	protein_coding	UDP-glucuronosyl/UDP-glucosyltransferase family protein. (Os01t0179600-01)
Os08g0180400	LOC_Os08g08230.1	Os08t0180400-00	protein_coding	Similar to Kinesin-like protein. (Os08t0180400-00)
Os07g0180800	LOC_Os07g08320.1	Os07t0180800-00	protein_coding	RNA recognition motif domain domain containing protein. (Os07t0180800-00)
Os11g0181000	None	Os11t0181000-00	protein_coding	Hypothetical protein. (Os11t0181000-00)
Os11g0181200	LOC_Os11g07911.1	Os11t0181200-01	protein_coding	Hypothetical protein. (Os11t0181200-01)
Os12g0183100	LOC_Os12g08260.1	Os12t0183100-01,Os12t0183100-02,Os12t0183100-03	protein_coding	Similar to Branched chain alpha-keto acid dehydrogenase E1-alpha subunit (Fragment). (Os12t0183100-01);Similar to Branched-chain alpha keto-acid dehydrogenase E1 alpha subunit-like protein. (Os12t0183100-02);Similar to Branched-chain alpha keto-acid dehydrogenase E1 alpha subunit-like protein. (Os12t0183100-03)
Os12g0183250	LOC_Os12g08260.1	Os12t0183250-00	ncRNA	Non-protein coding transcript. (Os12t0183250-00)
Os03g0183900	LOC_Os03g08560.1	Os03t0183900-01	protein_coding	Similar to Plasma membrane H+-ATPase. (Os03t0183900-01)
Os06g0187050	None	Os06t0187050-01	protein_coding	Hypothetical gene. (Os06t0187050-01)
Os03g0190500	None	Os03t0190500-01	protein_coding	Hypothetical gene. (Os03t0190500-01)
Os06g0190525	None	Os06t0190525-00	protein_coding	Hypothetical protein. (Os06t0190525-00)
Os08g0191800	LOC_Os08g09260.1	Os08t0191800-00	protein_coding	Similar to Tyrosyl-tRNA synthetase. (Os08t0191800-00)
Os01g0192550	LOC_Os01g09665.1	Os01t0192550-01	protein_coding	Conserved hypothetical protein. (Os01t0192550-01)
Os07g0192800	LOC_Os07g09490.1	Os07t0192800-01	protein_coding	Similar to ATPase 3. (Os07t0192800-01)
Os07g0194351	None	Os07t0194351-01	ncRNA	Non-protein coding transcript. (Os07t0194351-01)
Os02g0194700	LOC_Os02g10120.1	Os02t0194700-01,Os02t0194700-02	protein_coding	Similar to Lipoxygenase 2.3, chloroplast precursor (EC 1.13.11.12) (LOX2:Hv:3). (Os02t0194700-01);Similar to Lipoxygenase. (Os02t0194700-02)
Os02g0195566	None	Os02t0195566-00	ncRNA	Non-protein coding transcript. (Os02t0195566-00)
Os05g0196100	LOC_Os05g10730.1	Os05t0196100-01,Os05t0196100-02	protein_coding	Multidrug resistance associated protein 1. (Os05t0196100-01);Similar to multidrug resistance associated protein 1. (Os05t0196100-02)
Os02g0196100	LOC_Os02g10240.1	Os02t0196100-01	protein_coding	Similar to T6J4.5 protein (WIP6 protein). (Os02t0196100-01)
Os03g0199300	LOC_Os03g10250.1	Os03t0199300-01	protein_coding	Conserved hypothetical protein. (Os03t0199300-01)
Os03g0200000	LOC_Os03g10300.1	Os03t0200000-00	protein_coding	Similar to Haemolysin-III related family protein, expressed. (Os03t0200000-00)
Os03g0200200	LOC_Os03g10320.1	Os03t0200200-01	protein_coding	Conserved hypothetical protein. (Os03t0200200-01)
Os11g0201000	None	Os11t0201000-00	protein_coding	Hypothetical protein. (Os11t0201000-00)
Os11g0202450	None	Os11t0202450-00	protein_coding	Hypothetical protein. (Os11t0202450-00)
Os08g0202500	None	Os08t0202500-01	protein_coding	Conserved hypothetical protein. (Os08t0202500-01)
Os06g0203000	None	Os06t0203000-01	protein_coding	Hypothetical protein. (Os06t0203000-01)
Os03g0203451	#N/A	Os03t0203451-00	ncRNA	Non-protein coding transcript. (Os03t0203451-00)
Os06g0203702	None	Os06t0203702-00	protein_coding	Hypothetical protein. (Os06t0203702-00)
Os05g0203800	LOC_Os05g11414.1	Os05t0203800-01	protein_coding	Similar to MADS box protein. (Os05t0203800-01)
Os07g0205900	LOC_Os07g10550.1	Os07t0205900-01,Os07t0205900-02	protein_coding	Armadillo-type fold domain containing protein. (Os07t0205900-01);Similar to predicted protein. (Os07t0205900-02)
Os04g0206600	LOC_Os04g12970.1	Os04t0206600-01	protein_coding	UDP-glucuronosyl/UDP-glucosyltransferase family protein. (Os04t0206600-01)
Os02g0206700	LOC_Os02g11640.1	Os02t0206700-01	protein_coding	UDP-glucuronosyl/UDP-glucosyltransferase family protein. (Os02t0206700-01)
Os01g0206700	LOC_Os01g10890.1	Os01t0206700-01,Os01t0206700-02,Os01t0206700-03	protein_coding	Similar to Serine/threonine protein kinase (CBL-interacting protein kinase 20). (Os01t0206700-01);Similar to cDNA clone:J013031K24, full insert sequence. (Os01t0206700-02);Similar to Serine/threonine protein kinase (CBL-interacting protein kinase 20). (Os01t0206700-03)
Os12g0206800	LOC_Os12g10520.1	Os12t0206800-00	protein_coding	Transcription factor, MADS-box domain containing protein. (Os12t0206800-00)
Os02g0209400	LOC_Os02g11870.1	Os02t0209400-01	protein_coding	Conserved hypothetical protein. (Os02t0209400-01)
Os01g0214001	None	Os01t0214001-00	protein_coding	Hypothetical protein. (Os01t0214001-00)
Os05g0214300	LOC_Os05g12320.1	Os05t0214300-00	protein_coding	Similar to Bidirectional sugar transporter SWEET3a. (Os05t0214300-00)
Os05g0217700	LOC_Os05g12630.1	Os05t0217700-01	protein_coding	BURP domain containing protein. (Os05t0217700-01)
Os02g0219050	LOC_Os02g12710.1	Os02t0219050-00	protein_coding	Hypothetical conserved gene. (Os02t0219050-00)
Os01g0224100	LOC_Os01g12440.1	Os01t0224100-01,Os01t0224100-02	protein_coding	Similar to DNA binding protein-like protein. (Os01t0224100-01);Similar to DNA binding protein-like protein. (Os01t0224100-02)
Os01g0224200	LOC_Os01g12460.1	Os01t0224200-00	protein_coding	Hypothetical conserved gene. (Os01t0224200-00)
Os02g0226200	LOC_Os02g13290.1	Os02t0226200-01	protein_coding	HAD-superfamily subfamily IB hydrolase, hypothetical 1 protein. (Os02t0226200-01)
Os05g0227901	None	Os05t0227901-01	protein_coding	Hypothetical gene. (Os05t0227901-01)
Os12g0230133	LOC_Os12g12854.1	Os12t0230133-01	protein_coding	Conserved hypothetical protein. (Os12t0230133-01)
Os12g0230200	LOC_Os12g12860.1	Os12t0230200-01,Os12t0230200-02	protein_coding	Similar to Protein kinase-like protein. (Os12t0230200-01);Similar to Calcium-dependent protein kinase. (Os12t0230200-02)
Os06g0231100	LOC_Os06g12510.1	Os06t0231100-00	protein_coding	Pentatricopeptide repeat domain containing protein. (Os06t0231100-00)
Os06g0232350	None	Os06t0232350-00	protein_coding	Hypothetical protein. (Os06t0232350-00)
Os08g0236400	LOC_Os08g13870.1	Os08t0236400-00	protein_coding	Epidermal growth factor-like, type 3 domain containing protein. (Os08t0236400-00)
Os11g0236932	None	Os11t0236932-01	protein_coding	Hypothetical conserved gene. (Os11t0236932-01)
Os06g0241100	LOC_Os06g13320.1	Os06t0241100-01	protein_coding	Protein kinase, core domain containing protein. (Os06t0241100-01)
Os11g0241200	LOC_Os11g13720.1	Os11t0241200-01	protein_coding	Protein of unknown function DUF538 family protein. (Os11t0241200-01)
Os07g0241866	None	Os07t0241866-00	protein_coding	Hypothetical protein. (Os07t0241866-00)
Os07g0242000	LOC_Os07g13830.1	Os07t0242000-01	protein_coding	Cyclin-like F-box domain containing protein. (Os07t0242000-01)
Os03g0244333	None	Os03t0244333-00	protein_coding	Hypothetical gene. (Os03t0244333-00)
Os02g0244650	None	Os02t0244650-00	ncRNA	Non-protein coding transcript. (Os02t0244650-00)
Os05g0247800	LOC_Os05g15880.1	Os05t0247800-01	protein_coding	Glycoside hydrolase, family 18 protein. (Os05t0247800-01)
Os02g0250600	LOC_Os02g15250.1	Os02t0250600-01	protein_coding	Late embryogenesis abundant protein repeat containing protein. (Os02t0250600-01)
Os05g0255800	LOC_Os05g16640.1	Os05t0255800-01	protein_coding	Domain of unknown function DUF632 domain containing protein. (Os05t0255800-01)
Os12g0255850	None	Os12t0255850-01	protein_coding	Conserved hypothetical protein. (Os12t0255850-01)
Os02g0257400	LOC_Os02g15750.1	Os02t0257400-01	ncRNA	Non-protein coding transcript. (Os02t0257400-01)
Os02g0258800	LOC_Os02g15860.1	Os02t0258800-01	protein_coding	Conserved hypothetical protein. (Os02t0258800-01)
Os03g0259100	LOC_Os03g15340.1	Os03t0259100-01	protein_coding	Similar to Basic blue protein (Cusacyanin) (Plantacyanin) (CBP). (Os03t0259100-01)
Os03g0262000	LOC_Os03g15550.1	Os03t0262000-01	protein_coding	Similar to AtPIP5K1. (Os03t0262000-01)
Os08g0267800	LOC_Os08g16710.1	Os08t0267800-01	protein_coding	Cyclin-like F-box domain containing protein. (Os08t0267800-01)
Os03g0268600	LOC_Os03g16170.1	Os03t0268600-01	protein_coding	Similar to Protein phosphatase type 2C. (Os03t0268600-01)
Os05g0270000	LOC_Os05g18750.1	Os05t0270000-01	protein_coding	Ribosomal protein L25 family protein. (Os05t0270000-01)
Os01g0273150	None	Os01t0273150-00	protein_coding	Hypothetical gene. (Os01t0273150-00)
Os01g0273850	None	Os01t0273850-00	protein_coding	Hypothetical gene. (Os01t0273850-00)
Os01g0276300	LOC_Os01g16920.1	Os01t0276300-01	protein_coding	Similar to Group 3 late embryogenesis abundant protein (Fragment). (Os01t0276300-01)
Os12g0278101	None	Os12t0278101-01	protein_coding	Hypothetical gene. (Os12t0278101-01)
Os01g0279000	LOC_Os01g17160.1	Os01t0279000-01	protein_coding	Zinc finger, DHHC-type domain containing protein. (Os01t0279000-01)
Os08g0280150	None	Os08t0280150-00	protein_coding	Hypothetical conserved gene. (Os08t0280150-00)
Os05g0280700	LOC_Os05g20150.1	Os05t0280700-01,Os05t0280700-02	protein_coding	Similar to Resistance protein candidate (Fragment). (Os05t0280700-01);Hypothetical conserved gene. (Os05t0280700-02)
Os11g0282900	None	Os11t0282900-01,Os11t0282900-02	protein_coding	Hypothetical protein. (Os11t0282900-01);Hypothetical protein. (Os11t0282900-02)
Os05g0283000	LOC_Os05g20550.1	Os05t0283000-01	protein_coding	Conserved hypothetical protein. (Os05t0283000-01)
Os04g0283800	LOC_Os04g21590.1	Os04t0283800-01	protein_coding	Octicosapeptide/Phox/Bem1p domain containing protein. (Os04t0283800-01)
Os08g0285200	LOC_Os08g18880.1	Os08t0285200-01	protein_coding	WD40 repeat-like domain containing protein. (Os08t0285200-01)
Os07g0286000	LOC_Os07g18590.1	Os07t0286000-00	protein_coding	Hypothetical conserved gene. (Os07t0286000-00)
Os08g0286500	LOC_Os08g18974.1	Os08t0286500-01	protein_coding	Hypothetical conserved gene. (Os08t0286500-01)
Os08g0290700	LOC_Os08g19420.1	Os08t0290700-01	protein_coding	Winged helix repressor DNA-binding domain containing protein. (Os08t0290700-01)
Os09g0298200	LOC_Os09g12660.1	Os09t0298200-01,Os09t0298200-02	protein_coding	Similar to Brittle 2. (Os09t0298200-01);Similar to Brittle 2. (Os09t0298200-02)
Os01g0298400	LOC_Os01g19330.1	Os01t0298400-01	protein_coding	Myb transcription factor domain containing protein. (Os01t0298400-01)
Os01g0299100	LOC_Os01g19370.1	Os01t0299100-00	protein_coding	Conserved hypothetical protein. (Os01t0299100-00)
Os01g0303300	LOC_Os01g19770.1	Os01t0303300-01	protein_coding	Similar to Stress-inducible membrane pore protein. (Os01t0303300-01)
Os03g0305550	None	Os03t0305550-00	protein_coding	Hypothetical gene. (Os03t0305550-00)
Os03g0305950	None	Os03t0305950-01	protein_coding	Similar to Xyloglucan 6-xylosyltransferase (EC 2.4.2.39) (AtXT1). (Os03t0305950-01)
Os03g0309250	None	Os03t0309250-00	protein_coding	Hypothetical gene. (Os03t0309250-00)
Os03g0309300	LOC_Os03g19600.1	Os03t0309300-00	protein_coding	Hypothetical protein. (Os03t0309300-00)
Os05g0313700	LOC_Os05g24900.1	Os05t0313700-01	protein_coding	Conserved hypothetical protein. (Os05t0313700-01)
Os04g0316800	LOC_Os04g25100.1	Os04t0316800-00	protein_coding	Similar to OSIGBa0113K06.4 protein. (Os04t0316800-00)
Os02g0318100	LOC_Os02g21300.1	Os02t0318100-00	protein_coding	Similar to Alternative oxidase. (Os02t0318100-00)
Os09g0324300	LOC_Os09g15550.1	Os09t0324300-01	protein_coding	Cyclin-like F-box domain containing protein. (Os09t0324300-01)
Os09g0325700	LOC_Os09g15670.1	Os09t0325700-01	protein_coding	Similar to Protein phpsphatase 2C (PP2C) (EC 3.1.3.16). (Os09t0325700-01)
Os06g0325950	None	Os06t0325950-00	ncRNA	Non-protein coding transcript. (Os06t0325950-00)
Os10g0326800	LOC_Os10g17940.1	Os10t0326800-01	protein_coding	Conserved hypothetical protein. (Os10t0326800-01)
Os02g0332450	None	Os02t0332450-00	protein_coding	Hypothetical conserved gene. (Os02t0332450-00)
Os11g0334938	None	Os11t0334938-00	protein_coding	Similar to Class III peroxidase 111. (Os11t0334938-00)
Os08g0335200	None	Os08t0335200-01	protein_coding	Hypothetical protein. (Os08t0335200-01)
Os08g0335500	LOC_Os08g24770.1	Os08t0335500-01	protein_coding	Hypothetical conserved gene. (Os08t0335500-01)
Os04g0340300	LOC_Os04g27190.1	Os04t0340300-01	protein_coding	Terpenoid synthase domain containing protein. (Os04t0340300-01)
Os06g0340301	None	Os06t0340301-01	protein_coding	Conserved hypothetical protein. (Os06t0340301-01)
Os04g0340550	None	Os04t0340550-01	protein_coding	Hypothetical gene. (Os04t0340550-01)
Os04g0341500	LOC_Os04g27340.1	Os04t0341500-01	protein_coding	Similar to OSIGBa0159H11-OSIGBa0137A07.8 protein. (Os04t0341500-01)
Os04g0341900	LOC_Os04g27410.1	Os04t0341900-00	protein_coding	Similar to OSIGBa0159H11-OSIGBa0137A07.10 protein. (Os04t0341900-00)
Os06g0343500	None	Os06t0343500-01	protein_coding	Hypothetical protein. (Os06t0343500-01)
Os06g0343900	LOC_Os06g23600.1	Os06t0343900-01	protein_coding	Armadillo-like helical domain containing protein. (Os06t0343900-01)
Os04g0344100	LOC_Os04g27670.1	Os04t0344100-01	protein_coding	Similar to OSIGBa0106G08.3 protein. (Os04t0344100-01)
Os09g0344500	LOC_Os09g17560.1	Os09t0344500-01	protein_coding	Similar to O-methyltransferase ZRP4 (EC 2.1.1.-) (OMT). (Os09t0344500-01)
Os10g0344900	LOC_Os10g20450.1	Os10t0344900-01	protein_coding	Multi antimicrobial extrusion protein MatE family protein. (Os10t0344900-01)
Os03g0345300	LOC_Os03g22470.1	Os03t0345300-01,Os03t0345300-02	protein_coding	Similar to Desiccation-related protein Lb_13-62 (Fragment). (Os03t0345300-01);Similar to predicted protein. (Os03t0345300-02)
Os01g0347150	None	Os01t0347150-00	ncRNA	Non-protein coding transcript. (Os01t0347150-00)
Os01g0350300	LOC_Os01g24820.1	Os01t0350300-00	protein_coding	Disease resistance protein domain containing protein. (Os01t0350300-00)
Os04g0352400	LOC_Os04g28420.1	Os04t0352400-01	protein_coding	Peptidyl-prolyl cis-trans isomerase, FKBP-type domain containing protein. (Os04t0352400-01)
Os06g0356800	LOC_Os06g25010.1	Os06t0356800-01	protein_coding	Similar to Xylanase inhibitor protein I precursor. (Os06t0356800-01)
Os09g0358500	None	Os09t0358500-00	protein_coding	Hypothetical conserved gene. (Os09t0358500-00)
Os10g0360100	LOC_Os10g21590.1	Os10t0360100-01,Os10t0360100-02	protein_coding	Similar to Sugar transporter protein. (Os10t0360100-01);Conserved hypothetical protein. (Os10t0360100-02)
Os10g0360800	None	Os10t0360800-00	protein_coding	Protein kinase, catalytic domain domain containing protein. (Os10t0360800-00)
Os10g0361876	LOC_Os10g21784.1	Os10t0361876-01	protein_coding	Conserved hypothetical protein. (Os10t0361876-01)
Os03g0363100	LOC_Os03g24820.1	Os03t0363100-00	protein_coding	Armadillo-like helical domain containing protein. (Os03t0363100-00)
Os08g0368333	None	Os08t0368333-00	protein_coding	Similar to cDNA clone:002-149-F01, full insert sequence. (Os08t0368333-00)
Os01g0368900	LOC_Os01g27140.1	Os01t0368900-01	protein_coding	Similar to Glutaredoxin-C1. (Os01t0368900-01)
Os01g0369200	LOC_Os01g27160.1	Os01t0369200-01	protein_coding	Similar to Cullin-1. (Os01t0369200-01)
Os01g0369300	LOC_Os01g27170.1	Os01t0369300-01,Os01t0369300-02	protein_coding	Potassium uptake protein, kup domain containing protein. (Os01t0369300-01);Potassium transporter 1 (AtPOT1) (AtKUP1) (AtKT1). Splice isoform 2. (Os01t0369300-02)
Os05g0371100	LOC_Os05g30790.1	Os05t0371100-00	protein_coding	Conserved hypothetical protein. (Os05t0371100-00)
Os01g0372100	LOC_Os01g27449.1	Os01t0372100-01	protein_coding	Hypothetical gene. (Os01t0372100-01)
Os10g0373400	LOC_Os10g22750.1	Os10t0373400-01	protein_coding	Hypothetical protein. (Os10t0373400-01)
Os08g0374400	LOC_Os08g28700.1	Os08t0374400-00	protein_coding	Chaperone DnaJ, C-terminal domain containing protein. (Os08t0374400-00)
Os10g0379100	LOC_Os10g23310.1	Os10t0379100-01	protein_coding	Transferase family protein. (Os10t0379100-01)
Os05g0381400	LOC_Os05g31670.1	Os05t0381400-01	protein_coding	Similar to ABA induced plasma membrane protein PM 19. (Os05t0381400-01)
Os09g0381400	LOC_Os09g21370.1	Os09t0381400-01,Os09t0381400-02	protein_coding	Similar to Ervatamin C (EC 3.4.22.-) (ERV-C). (Os09t0381400-01);Similar to cysteine protease. (Os09t0381400-02)
Os10g0381700	LOC_Os10g24010.1	Os10t0381700-01	protein_coding	Hypothetical gene. (Os10t0381700-01)
Os10g0387050	None	Os10t0387050-00	ncRNA	Non-protein coding transcript. (Os10t0387050-00)
Os04g0389100	LOC_Os04g31960.1	Os04t0389100-00	protein_coding	OSIGBa0096P03.6 protein. (Os04t0389100-00)
Os10g0389300	LOC_Os10g25040.1	Os10t0389300-01	protein_coding	Similar to Red chlorophyll catabolite reductase (Fragment). (Os10t0389300-01)
Os10g0390000	LOC_Os10g25100.1	Os10t0390000-00	protein_coding	Conserved hypothetical protein. (Os10t0390000-00)
Os08g0390700	LOC_Os08g30100.1	Os08t0390700-01	protein_coding	Similar to 2-oxoglutarate-dependent oxygenase. (Os08t0390700-01)
Os01g0393400	LOC_Os01g29870.1	Os01t0393400-00	protein_coding	Similar to MDR-like ABC transporter. (Os01t0393400-00)
Os09g0393501	None	Os09t0393501-00	protein_coding	Similar to haloacid dehalogenase-like hydrolase family protein. (Os09t0393501-00)
Os08g0395700	LOC_Os08g30510.1	Os08t0395700-01	protein_coding	Conserved hypothetical protein. (Os08t0395700-01)
Os09g0403300	LOC_Os09g23820.1	Os09t0403300-00	protein_coding	Similar to cytochrome P450. (Os09t0403300-00)
Os03g0403600	LOC_Os03g28990.1	Os03t0403600-01	protein_coding	von Willebrand factor, type A domain containing protein. (Os03t0403600-01)
Os12g0407250	None	Os12t0407250-01	ncRNA	Non-protein coding transcript. (Os12t0407250-01)
Os12g0412800	None	Os12t0412800-01	ncRNA	Non-protein coding transcript. (Os12t0412800-01)
Os04g0413100	LOC_Os04g33710.1	Os04t0413100-01	protein_coding	Similar to OSIGBa0134P10.7 protein. (Os04t0413100-01)
Os08g0413200	LOC_Os08g31890.1	Os08t0413200-00	protein_coding	Protein of unknown function DUF1262 domain containing protein. (Os08t0413200-00)
Os10g0414700	LOC_Os10g27470.1	Os10t0414700-01	protein_coding	K Homology domain containing protein. (Os10t0414700-01)
Os04g0415800	LOC_Os04g33920.1	Os04t0415800-00	protein_coding	Similar to OSIGBa0092M08.2 protein. (Os04t0415800-00)
Os09g0418000	LOC_Os09g25090.1	Os09t0418000-01,Os09t0418000-02,Os09t0418000-03	protein_coding	Similar to CBL-interacting protein kinase 16. (Os09t0418000-01);Serine/threonine protein kinase domain containing protein. (Os09t0418000-02);Similar to CBL-interacting protein kinase 16. (Os09t0418000-03)
Os07g0418700	LOC_Os07g23660.1	Os07t0418700-01	protein_coding	Hypothetical protein. (Os07t0418700-01)
Os09g0424300	LOC_Os09g25620.1	Os09t0424300-01,Os09t0424300-03	protein_coding	S-adenosylmethionine decarboxylase. (Os09t0424300-01);S-adenosylmethionine decarboxylase. (Os09t0424300-03)
Os11g0425100	LOC_Os11g23770.1	Os11t0425100-01,Os11t0425100-02	protein_coding	Peptidase C1A, papain family protein. (Os11t0425100-01);Similar to Papain-like cysteine proteinase (Fragment). (Os11t0425100-02)
Os09g0425300	LOC_Os09g25700.1	Os09t0425300-00	protein_coding	Conserved hypothetical protein. (Os09t0425300-00)
Os09g0426100	LOC_Os09g25784.1	Os09t0426100-01,Os09t0426100-02	protein_coding	Similar to cDNA, clone: J075189B12, full insert sequence. (Os09t0426100-01);Similar to cDNA, clone: J075189B12, full insert sequence. (Os09t0426100-02)
Os10g0426600	LOC_Os10g29110.1	Os10t0426600-01	protein_coding	Conserved hypothetical protein. (Os10t0426600-01)
Os10g0426700	None	Os10t0426700-01	protein_coding	Hypothetical protein. (Os10t0426700-01)
Os11g0427700	LOC_Os11g24060.1	Os11t0427700-01	protein_coding	Xanthine/uracil/vitamin C permease family protein. (Os11t0427700-01)
Os11g0427800	LOC_Os11g24070.1	Os11t0427800-01	protein_coding	Similar to Lipid transfer protein LPT III. (Os11t0427800-01)
Os12g0428000	LOC_Os12g24020.1	Os12t0428000-01	protein_coding	Similar to senescence-associated protein DIN1. (Os12t0428000-01)
Os05g0428400	LOC_Os05g35380.1	Os05t0428400-00	protein_coding	Rossmann-like alpha/beta/alpha sandwich fold domain containing protein. (Os05t0428400-00)
Os09g0429000	LOC_Os09g25960.1	Os09t0429000-00	protein_coding	Similar to Glutamate receptor. (Os09t0429000-00)
Os04g0429300	LOC_Os04g35000.1	Os04t0429300-01	protein_coding	Similar to OSIGBa0093L02.4 protein. (Os04t0429300-01)
Os03g0432100	LOC_Os03g31750.1	Os03t0432100-01	protein_coding	Similar to Pyruvate, phosphate dikinase 2. (Os03t0432100-01)
Os05g0432200	LOC_Os05g35690.1	Os05t0432200-00	protein_coding	Similar to Gibberellin-regulated protein 2 precursor. (Os05t0432200-00)
Os07g0436350	None	Os07t0436350-01	protein_coding	Hypothetical conserved gene. (Os07t0436350-01)
Os09g0441000	LOC_Os09g26920.1	Os09t0441000-00	protein_coding	Peptidase S8, subtilisin-related domain containing protein. (Os09t0441000-00)
Os04g0443300	LOC_Os04g36610.1	Os04t0443300-00	protein_coding	Endoglucanase 11. (Os04t0443300-00)
Os10g0444100	LOC_Os10g30719.1	Os10t0444100-01	protein_coding	Homeodomain-like containing protein. (Os10t0444100-01)
Os11g0444700	LOC_Os11g25780.1	Os11t0444700-01	protein_coding	Octicosapeptide/Phox/Bem1p domain containing protein. (Os11t0444700-01)
Os09g0447600	LOC_Os09g27520.1	Os09t0447600-00	protein_coding	F-box associated type 1 domain containing protein. (Os09t0447600-00)
Os08g0447900	LOC_Os08g34780.1	Os08t0447900-01	protein_coding	Similar to Adenylyl cyclase associated protein. (Os08t0447900-01)
Os04g0448550	LOC_Os04g37580.1	Os04t0448550-00	protein_coding	Hypothetical protein. (Os04t0448550-00)
Os04g0448700	LOC_Os04g37590.1	Os04t0448700-00	protein_coding	Similar to H0818E04.4 protein. (Os04t0448700-00)
Os04g0450150	None	Os04t0450150-00	protein_coding	Hypothetical gene. (Os04t0450150-00)
Os10g0450800	LOC_Os10g31320.1	Os10t0450800-02	protein_coding	Hypothetical protein. (Os10t0450800-02)
Os09g0455300	LOC_Os09g28210.1	Os09t0455300-01	protein_coding	Similar to INDEHISCENT protein. (Os09t0455300-01)
Os08g0455900	LOC_Os08g35490.1	Os08t0455900-00	protein_coding	Putative copper transporter 5.2. (Os08t0455900-00)
Os05g0457200	LOC_Os05g38290.1	Os05t0457200-01	protein_coding	Similar to protein phosphatase 2C. (Os05t0457200-01)
Os05g0457300	None	Os05t0457300-00	protein_coding	Hypothetical gene. (Os05t0457300-00)
Os09g0457800	LOC_Os09g28420.1	Os09t0457800-01	protein_coding	Alpha-amylase isozyme 3C precursor (EC 3.2.1.1) (1,4-alpha-D-glucan glucanohydrolase). (Os09t0457800-01)
Os08g0460600	LOC_Os08g35860.1	Os08t0460600-01	protein_coding	Similar to Cytokinin dehydrogenase 11. (Os08t0460600-01)
Os10g0463032	None	Os10t0463032-00	ncRNA	Non-protein coding transcript. (Os10t0463032-00)
Os05g0464100	LOC_Os05g38850.1	Os05t0464100-01	protein_coding	MCM family protein. (Os05t0464100-01)
Os04g0464300	None	Os04t0464300-01	protein_coding	Hypothetical protein. (Os04t0464300-01)
Os05g0465800	LOC_Os05g38980.1	Os05t0465800-01	protein_coding	Similar to RbohAp108. (Os05t0465800-01)
Os10g0466100	LOC_Os10g32860.1	Os10t0466100-00	protein_coding	Similar to predicted protein. (Os10t0466100-00)
Os08g0466200	LOC_Os08g36340.1	Os08t0466200-01	protein_coding	Similar to KUP-related potassium transporter. (Os08t0466200-01)
Os02g0466400	LOC_Os02g26720.1	Os02t0466400-01	protein_coding	Similar to Inositol phosphate kinase. (Os02t0466400-01)
Os02g0467000	LOC_Os02g26770.1	Os02t0467000-00	protein_coding	Similar to trans-cinnamate 4-monooxygenase. (Os02t0467000-00)
Os02g0467300	LOC_Os02g26794.1	Os02t0467300-01	protein_coding	Conserved hypothetical protein. (Os02t0467300-01)
Os05g0468100	LOC_Os05g39180.1	Os05t0468100-01	protein_coding	Protein of unknown function DUF1618 domain containing protein. (Os05t0468100-01)
Os10g0469000	LOC_Os10g33080.1	Os10t0469000-01,Os10t0469000-02	protein_coding	Hypothetical conserved gene. (Os10t0469000-01);Similar to Leucine Rich Repeat family protein. (Os10t0469000-02)
Os10g0469100	LOC_Os10g33104.1	Os10t0469100-01,Os10t0469100-02,Os10t0469100-03	protein_coding	Hypothetical protein. (Os10t0469100-01);Hypothetical gene. (Os10t0469100-02);Hypothetical protein. (Os10t0469100-03)
Os12g0469300	None	Os12t0469300-00	ncRNA	Non-protein coding transcript. (Os12t0469300-00)
Os10g0471100	LOC_Os10g33250.1	Os10t0471100-01,Os10t0471100-02	protein_coding	Protein with high similarity to proteins involved in wax production, Cuticular wax biosynthesis (Os10t0471100-01);Similar to CER1. (Os10t0471100-02)
Os05g0473101	None	Os05t0473101-01	protein_coding	Hypothetical gene. (Os05t0473101-01)
Os02g0482400	LOC_Os02g28110.1	Os02t0482400-01	protein_coding	Similar to Ornithine decarboxylase (EC 4.1.1.17) (ODC). (Os02t0482400-01)
Os09g0482681	None	Os09t0482681-00	protein_coding	Hypothetical protein. (Os09t0482681-00)
Os09g0482800	LOC_Os09g30490.1	Os09t0482800-01	protein_coding	EF hand domain containing protein. (Os09t0482800-01)
Os06g0484400	LOC_Os06g28940.1	Os06t0484400-01	protein_coding	Conserved hypothetical protein. (Os06t0484400-01)
Os09g0485950	None	Os09t0485950-00	protein_coding	Conserved hypothetical protein. (Os09t0485950-00)
Os09g0486000	LOC_Os09g31190.1	Os09t0486000-00	protein_coding	Similar to BCR/ABL-regulated protein. (Os09t0486000-00)
Os06g0486900	LOC_Os06g29220.1	Os06t0486900-01	protein_coding	Similar to Formate dehydrogenase, mitochondrial precursor (EC 1.2.1.2) (NAD- dependent formate dehydrogenase) (FDH). (Os06t0486900-01)
Os04g0486950	LOC_Os04g40990.1	Os04t0486950-01	protein_coding	Similar to Malate synthase. (Os04t0486950-01)
Os08g0487850	None	Os08t0487850-00	ncRNA	Non-protein coding transcript. (Os08t0487850-00)
Os09g0488750	LOC_Os09g31370.1	Os09t0488750-00	protein_coding	Hypothetical protein. (Os09t0488750-00)
Os10g0489399	None	Os10t0489399-00	ncRNA	Non-protein coding transcript. (Os10t0489399-00)
Os10g0489448	None	Os10t0489448-00	protein_coding	Hypothetical protein. (Os10t0489448-00)
Os11g0491850	LOC_Os11g29970.1	Os11t0491850-00	ncRNA	Non-protein coding transcript. (Os11t0491850-00)
Os10g0492900	LOC_Os10g35070.1	Os10t0492900-01	protein_coding	Similar to alpha-galactosidase. (Os10t0492900-01)
Os04g0493400	LOC_Os04g41620.1	Os04t0493400-01	protein_coding	Similar to Chitinase. (Os04t0493400-01)
Os08g0494300	LOC_Os08g38600.1	Os08t0494300-01	protein_coding	Copine domain containing protein. (Os08t0494300-01)
Os10g0495100	LOC_Os10g35230.1	Os10t0495100-01,Os10t0495100-02	protein_coding	Similar to Fertility restorer. (Os10t0495100-01);Similar to Fertility restorer. (Os10t0495100-02)
Os08g0495866	None	Os08t0495866-00	protein_coding	Hypothetical protein. (Os08t0495866-00)
Os02g0498666	None	Os02t0498666-01	ncRNA	Non-protein coding transcript. (Os02t0498666-01)
Os06g0498800	LOC_Os06g30370.1	Os06t0498800-01	protein_coding	Similar to MOTHER of FT and TF1 protein. (Os06t0498800-01)
Os05g0500900	LOC_Os05g42150.1	Os05t0500900-01	protein_coding	Similar to Indole-3-acetic acid-amido synthetase GH3.5 (EC 6.3.2.-) (Auxin- responsive GH3-like protein 5) (AtGH3-5). (Os05t0500900-01)
Os05g0501500	None	Os05t0501500-00	protein_coding	Hypothetical protein. (Os05t0501500-00)
Os06g0502800	LOC_Os06g30700.1	Os06t0502800-00	protein_coding	Similar to Plant protein family protein, expressed. (Os06t0502800-00)
Os02g0503350	LOC_Os02g29980.1	Os02t0503350-01	protein_coding	Hypothetical conserved gene. (Os02t0503350-01)
Os02g0503900	LOC_Os02g30100.1	Os02t0503900-01	protein_coding	Cytochrome P450 family protein. (Os02t0503900-01)
Os10g0504900	LOC_Os10g36100.1	Os10t0504900-01	protein_coding	Similar to Lipid transfer protein. (Os10t0504900-01)
Os09g0505850	None	Os09t0505850-00	protein_coding	Hypothetical protein. (Os09t0505850-00)
Os09g0509450	None	Os09t0509450-00	protein_coding	Hypothetical protein. (Os09t0509450-00)
Os04g0509500	None	Os04t0509500-01	protein_coding	Hypothetical protein. (Os04t0509500-01)
Os02g0509600	LOC_Os02g30610.1	Os02t0509600-01	protein_coding	Conserved hypothetical protein. (Os02t0509600-01)
Os10g0509700	None	Os10t0509700-01	protein_coding	Hypothetical gene. (Os10t0509700-01)
Os10g0512001	None	Os10t0512001-01	protein_coding	Hypothetical gene. (Os10t0512001-01)
Os10g0512100	LOC_Os10g36830.1	Os10t0512100-00	protein_coding	Protein of unknown function DUF726 family protein. (Os10t0512100-00)
Os02g0513100	LOC_Os02g30910.1	Os02t0513100-01	protein_coding	Similar to MtN3 protein precursor. (Os02t0513100-01)
Os04g0513800	None	Os04t0513800-00	protein_coding	Hypothetical protein. (Os04t0513800-00)
Os09g0517800	LOC_Os09g34200.1	Os09t0517800-01	protein_coding	Cyclin-like F-box domain containing protein. (Os09t0517800-01)
Os07g0517900	LOC_Os07g33420.1	Os07t0517900-01	protein_coding	Similar to taxane 10-beta-hydroxylase. (Os07t0517900-01)
Os08g0518800	LOC_Os08g40680.1	Os08t0518800-01	protein_coding	Similar to Class III chitinase homologue (OsChib3H-h) (Fragment). (Os08t0518800-01)
Os02g0519950	None	Os02t0519950-00	protein_coding	Hypothetical protein. (Os02t0519950-00)
Os04g0521600	LOC_Os04g44090.1	Os04t0521600-01	protein_coding	Similar to OSIGBa0131L05.8 protein. (Os04t0521600-01)
Os09g0524300	LOC_Os09g35600.1	Os09t0524300-00	protein_coding	Multi antimicrobial extrusion protein MatE family protein. (Os09t0524300-00)
Os10g0524500	LOC_Os10g38050.1	Os10t0524500-01	protein_coding	Similar to Mandelonitrile lyase-like protein. (Os10t0524500-01)
Os12g0524750	LOC_Os12g34045.1	Os12t0524750-00	protein_coding	Similar to ribosomal protein S7. (Os12t0524750-00)
Os01g0525500	None	Os01t0525500-01	ncRNA	Non-protein coding transcript. (Os01t0525500-01)
Os05g0526900	LOC_Os05g45090.1	Os05t0526900-01	protein_coding	UDP-glucuronosyl/UDP-glucosyltransferase family protein. (Os05t0526900-01)
Os02g0527700	None	Os02t0527700-01	protein_coding	Hypothetical protein. (Os02t0527700-01)
Os04g0527900	LOC_Os04g44570.1	Os04t0527900-01	protein_coding	Similar to Tonoplast membrane integral protein ZmTIP3-2. (Os04t0527900-01)
Os01g0527900	LOC_Os01g34400.1	Os01t0527900-00	protein_coding	Hypothetical conserved gene. (Os01t0527900-00)
Os06g0528350	None	Os06t0528350-01	protein_coding	Conserved hypothetical protein. (Os06t0528350-01)
Os07g0529000	LOC_Os07g34520.1	Os07t0529000-01	protein_coding	Similar to Isocitrate lyase (Fragment). (Os07t0529000-01)
Os10g0529450	None	Os10t0529450-00	protein_coding	Hypothetical protein. (Os10t0529450-00)
Os05g0529600	LOC_Os05g45340.1	Os05t0529600-01	protein_coding	Hypothetical conserved gene. (Os05t0529600-01)
Os06g0530700	LOC_Os06g33980.1	Os06t0530700-01,Os06t0530700-02,Os06t0530700-03	protein_coding	tRNA intron endonuclease, catalytic domain-like domain containing protein. (Os06t0530700-01);Endonuclease TnsA, N-terminal/resolvase Hjc/tRNA endonuclease, C-terminal domain containing protein. (Os06t0530700-02);Non-protein coding transcript. (Os06t0530700-03)
Os05g0532500	LOC_Os05g45580.1	Os05t0532500-01	protein_coding	Hypothetical conserved gene. (Os05t0532500-01)
Os04g0533800	LOC_Os04g45120.1	Os04t0533800-00	protein_coding	Similar to OSIGBa0159I10.4 protein. (Os04t0533800-00)
Os05g0535100	LOC_Os05g45860.1	Os05t0535100-01	protein_coding	Similar to Beta-1,3-glucanase-like protein. (Os05t0535100-01)
Os06g0536100	LOC_Os06g34530.1	Os06t0536100-00	protein_coding	Hypothetical conserved gene. (Os06t0536100-00)
Os05g0536250	LOC_Os05g45954.1	Os05t0536250-00	protein_coding	Similar to AP2 domain-containing transcription factor. (Os05t0536250-00)
Os08g0536341	None	Os08t0536341-00	ncRNA	Non-protein coding transcript. (Os08t0536341-00)
Os07g0539200	LOC_Os07g35500.1	Os07t0539200-01	protein_coding	Conserved hypothetical protein. (Os07t0539200-01)
Os08g0542800	None	Os08t0542800-01	protein_coding	Hypothetical protein. (Os08t0542800-01)
Os02g0543100	LOC_Os02g33830.1	Os02t0543100-00	protein_coding	Similar to predicted protein. (Os02t0543100-00)
Os11g0546401	None	Os11t0546401-00	protein_coding	Hypothetical gene. (Os11t0546401-00)
Os10g0548350	None	Os10t0548350-00	protein_coding	Hypothetical protein. (Os10t0548350-00)
Os04g0549800	LOC_Os04g46410.1	Os04t0549800-00	protein_coding	Similar to OSIGBa0134H18.5 protein. (Os04t0549800-00)
Os05g0550300	LOC_Os05g47700.1	Os05t0550300-01	protein_coding	Similar to Lipid transfer protein (Fragment). (Os05t0550300-01)
Os05g0550600	LOC_Os05g47730.1	Os05t0550600-02	protein_coding	Similar to Nonspecific lipid-transfer protein 2 (nsLTP2) (7 kDa lipid transfer protein). (Os05t0550600-02)
Os08g0552300	None	Os08t0552300-00	protein_coding	Protein of unknown function DUF241, plant family protein. (Os08t0552300-00)
Os06g0553001	None	Os06t0553001-00	protein_coding	Conserved hypothetical protein. (Os06t0553001-00)
Os08g0554075	None	Os08t0554075-00	protein_coding	Hypothetical protein. (Os08t0554075-00)
Os02g0555300	LOC_Os02g34970.1	Os02t0555300-01	protein_coding	No apical meristem (NAM) protein domain containing protein. (Os02t0555300-01)
Os09g0555550	None	Os09t0555550-00	protein_coding	Hypothetical protein. (Os09t0555550-00)
Os06g0556451	None	Os06t0556451-00	protein_coding	Hypothetical protein. (Os06t0556451-00)
Os03g0556500	None	Os03t0556500-01	protein_coding	Hypothetical protein. (Os03t0556500-01)
Os01g0556800	LOC_Os01g37600.1	Os01t0556800-00	protein_coding	Hypothetical conserved gene. (Os01t0556800-00)
Os08g0560800	LOC_Os08g44670.1	Os08t0560800-00	protein_coding	Similar to Calreticulin-like protein (Fragment). (Os08t0560800-00)
Os07g0561300	LOC_Os07g37400.1	Os07t0561300-01	protein_coding	Cyclin-like F-box domain containing protein. (Os07t0561300-01)
Os12g0562455	None	Os12t0562455-00	ncRNA	Non-protein coding transcript. (Os12t0562455-00)
Os08g0564400	None	Os08t0564400-01	protein_coding	Hypothetical protein. (Os08t0564400-01)
Os10g0564450	None	Os10t0564450-00	protein_coding	Hypothetical protein. (Os10t0564450-00)
Os04g0565200	LOC_Os04g47720.1	Os04t0565200-01	protein_coding	Similar to Cis-zeatin O-glucosyltransferase 1 (EC 2.4.1.215) (cisZOG1). (Os04t0565200-01)
Os12g0565800	LOC_Os12g37830.1	Os12t0565800-01	protein_coding	Conserved hypothetical protein. (Os12t0565800-01)
Os01g0566500	LOC_Os01g38580.1	Os01t0566500-01	protein_coding	Similar to Dioxygenase RAMOSUS1. (Os01t0566500-01)
Os04g0566550	None	Os04t0566550-00	protein_coding	Hypothetical gene. (Os04t0566550-00)
Os07g0567050	LOC_Os07g37960.1	Os07t0567050-00	ncRNA	Non-protein coding transcript. (Os07t0567050-00)
Os06g0567900	LOC_Os06g37150.1	Os06t0567900-01	protein_coding	Similar to Ascorbate oxidase (Fragment). (Os06t0567900-01)
Os06g0567950	LOC_Os06g37160.1	Os06t0567950-00	protein_coding	Hypothetical protein. (Os06t0567950-00)
Os03g0568550	None	Os03t0568550-00	protein_coding	Hypothetical protein. (Os03t0568550-00)
Os01g0571300	LOC_Os01g39020.1	Os01t0571300-01	protein_coding	Similar to Heat shock transcription factor 31 (Fragment). (Os01t0571300-01)
Os01g0571500	LOC_Os01g39040.1	Os01t0571500-00	protein_coding	Hypothetical conserved gene. (Os01t0571500-00)
Os02g0572000	None	Os02t0572000-01	protein_coding	Hypothetical protein. (Os02t0572000-01)
Os09g0572550	None	Os09t0572550-01	protein_coding	Hypothetical gene. (Os09t0572550-01)
Os09g0572600	LOC_Os09g39930.1	Os09t0572600-01	protein_coding	Similar to Receptor protein kinase-like protein. (Os09t0572600-01)
Os12g0573800	LOC_Os12g38550.1	Os12t0573800-01	protein_coding	Conserved hypothetical protein. (Os12t0573800-01)
Os06g0573900	LOC_Os06g37590.1	Os06t0573900-00	protein_coding	Similar to 1-aminocyclopropane-1-carboxylic acid oxidase. (Os06t0573900-00)
Os07g0577350	None	Os07t0577350-00	ncRNA	Non-protein coding transcript. (Os07t0577350-00)
Os12g0578600	LOC_Os12g38940.1	Os12t0578600-01	protein_coding	Zinc finger, C2H2-type domain containing protein. (Os12t0578600-01)
Os06g0579201	LOC_Os06g38115.1	Os06t0579201-01	protein_coding	Conserved hypothetical protein. (Os06t0579201-01)
Os07g0580300	LOC_Os07g39210.1	Os07t0580300-00	protein_coding	Hypothetical conserved gene. (Os07t0580300-00)
Os07g0581400	LOC_Os07g39310.1	Os07t0581400-01	protein_coding	Hypothetical gene. (Os07t0581400-01)
Os05g0581600	None	Os05t0581600-01	protein_coding	Hypothetical protein. (Os05t0581600-01)
Os05g0581700	LOC_Os05g50470.1	Os05t0581700-01	protein_coding	Similar to Tie-dyed 1. (Os05t0581700-01)
Os04g0583266	None	Os04t0583266-00	protein_coding	Hypothetical protein. (Os04t0583266-00)
Os07g0586100	LOC_Os07g39740.1	Os07t0586100-01	protein_coding	Similar to Esterase precursor (EC 3.1.1.-) (Early nodule-specific protein homolog) (Latex allergen Hev b 13). (Os07t0586100-01)
Os04g0586400	LOC_Os04g49685.1	Os04t0586400-00	protein_coding	Hypothetical gene. (Os04t0586400-00)
Os02g0586900	LOC_Os02g37480.1	Os02t0586900-01,Os02t0586900-02	protein_coding	Hypothetical conserved gene. (Os02t0586900-01);Similar to Glycine rich protein (Fragment). (Os02t0586900-02)
Os01g0588300	None	Os01t0588300-00	protein_coding	Hypothetical protein. (Os01t0588300-00)
Os06g0588450	None	Os06t0588450-00	protein_coding	Hypothetical conserved gene. (Os06t0588450-00)
Os07g0589532	None	Os07t0589532-00	ncRNA	Non-protein coding transcript. (Os07t0589532-00)
Os01g0590300	LOC_Os01g40760.1	Os01t0590300-01	protein_coding	Hypothetical protein. (Os01t0590300-01)
Os07g0591300	LOC_Os07g40160.1	Os07t0591300-00	protein_coding	Hypothetical conserved gene. (Os07t0591300-00)
Os11g0592200	LOC_Os11g37970.1	Os11t0592200-01	protein_coding	Similar to Chitin-binding allergen Bra r 2 (Fragments). (Os11t0592200-01)
Os07g0592600	LOC_Os07g40290.1	Os07t0592600-01	protein_coding	Similar to Indole-3-acetic acid-amido synthetase GH3.3 (EC 6.3.2.-) (Auxin- responsive GH3-like protein 3) (AtGH3-3). (Os07t0592600-01)
Os11g0594500	LOC_Os11g38190.1	Os11t0594500-00	protein_coding	Protein of unknown function DUF295 domain containing protein. (Os11t0594500-00)
Os11g0594600	LOC_Os11g38200.1	Os11t0594600-00	protein_coding	Similar to F-box domain containing protein. (Os11t0594600-00)
Os06g0594650	None	Os06t0594650-00	protein_coding	Hypothetical protein. (Os06t0594650-00)
Os11g0595100	LOC_Os11g38250.1	Os11t0595100-01	protein_coding	Protein of unknown function DUF295 family protein. (Os11t0595100-01)
Os02g0595700	LOC_Os02g38210.1	Os02t0595700-01,Os02t0595700-02,Os02t0595700-04	protein_coding	Chloroplast translational elongation factor Tu. (Os02t0595700-01);Chloroplast elongation factor TuA (EF-TuA) precursor (Fragment). (Os02t0595700-02);Chloroplast translational elongation factor Tu. (Os02t0595700-04)
Os05g0595800	LOC_Os05g51740.1	Os05t0595800-00	protein_coding	Serine-threonine/tyrosine-protein kinase domain containing protein. (Os05t0595800-00)
Os03g0596101	LOC_Os03g39870.1	Os03t0596101-01	protein_coding	Conserved hypothetical protein. (Os03t0596101-01)
Os03g0599500	None	Os03t0599500-01	protein_coding	Hypothetical protein. (Os03t0599500-01)
Os04g0599675	None	Os04t0599675-00	ncRNA	Non-protein coding transcript. (Os04t0599675-00)
Os01g0601675	LOC_Os01g41770.1	Os01t0601675-01	protein_coding	Leucine-rich repeat, N-terminal domain containing protein. (Os01t0601675-01)
Os11g0602750	None	Os11t0602750-01	protein_coding	Conserved hypothetical protein. (Os11t0602750-01)
Os01g0603100	LOC_Os01g41890.1	Os01t0603100-01	protein_coding	NB-ARC domain containing protein. (Os01t0603100-01)
Os07g0604300	LOC_Os07g41310.1	Os07t0604300-01	protein_coding	Similar to Phytochelatin synthetase (Fragment). (Os07t0604300-01)
Os07g0604400	LOC_Os07g41320.1	Os07t0604400-00	protein_coding	Similar to COBRA-like protein 6. (Os07t0604400-00)
Os11g0605800	LOC_Os11g39254.1	Os11t0605800-01	ncRNA	Non-protein coding transcript. (Os11t0605800-01)
Os01g0606133	LOC_Os01g42140.1	Os01t0606133-00	protein_coding	Hypothetical conserved gene. (Os01t0606133-00)
Os01g0609000	LOC_Os01g42350.1	Os01t0609000-00	protein_coding	Similar to Pleiotropic drug resistance protein 3. (Os01t0609000-00)
Os06g0610550	None	Os06t0610550-00	protein_coding	Hypothetical protein. (Os06t0610550-00)
Os07g0613800	LOC_Os07g42220.1	Os07t0613800-00	protein_coding	Protein of unknown function DUF1677, plant domain containing protein. (Os07t0613800-00)
Os04g0613950	None	Os04t0613950-00	protein_coding	Hypothetical protein. (Os04t0613950-00)
Os07g0616800	LOC_Os07g42490.1	Os07t0616800-01	protein_coding	Sucrose synthase 3 (EC 2.4.1.13) (Sucrose-UDP glucosyltransferase 3). (Os07t0616800-01)
Os11g0616900	LOC_Os11g40249.1	Os11t0616900-01,Os11t0616900-02	protein_coding	Hypothetical gene. (Os11t0616900-01);Hypothetical protein. (Os11t0616900-02)
Os06g0618000	LOC_Os06g41380.1	Os06t0618000-01	protein_coding	Nse4 domain containing protein. (Os06t0618000-01)
Os06g0618050	None	Os06t0618050-00	protein_coding	Hypothetical protein. (Os06t0618050-00)
Os03g0619800	LOC_Os03g42240.1	Os03t0619800-00	protein_coding	Transcriptional factor B3 domain containing protein. (Os03t0619800-00)
Os07g0620700	None	Os07t0620700-01	protein_coding	Conserved hypothetical protein. (Os07t0620700-01)
Os06g0626766	None	Os06t0626766-00	protein_coding	Conserved hypothetical protein. (Os06t0626766-00)
Os06g0627500	LOC_Os06g42220.1	Os06t0627500-01	protein_coding	Leucine-rich repeat, plant specific containing protein. (Os06t0627500-01)
Os11g0634350	None	Os11t0634350-01	ncRNA	Non-protein coding transcript. (Os11t0634350-01)
Os07g0635150	None	Os07t0635150-01	protein_coding	Hypothetical gene. (Os07t0635150-01)
Os07g0635200	LOC_Os07g44110.1	Os07t0635200-00	protein_coding	Cytochrome P450, E-class, group I domain containing protein. (Os07t0635200-00)
Os04g0636200	LOC_Os04g54370.1	Os04t0636200-01	protein_coding	Hpt domain containing protein. (Os04t0636200-01)
Os07g0638300	LOC_Os07g44430.1	Os07t0638300-01	protein_coding	Similar to 1-Cys peroxiredoxin. (Os07t0638300-01)
Os03g0638400	LOC_Os03g43750.1	Os03t0638400-01	protein_coding	Similar to OSIGBa0153E02-OSIGBa0093I20.19 protein. (Os03t0638400-01)
Os03g0639233	None	Os03t0639233-00	protein_coding	Similar to NADH dehydrogenase subunit K. (Os03t0639233-00)
Os06g0639700	None	Os06t0639700-00	protein_coding	Hypothetical protein. (Os06t0639700-00)
Os04g0639700	LOC_Os04g54670.1	Os04t0639700-00	protein_coding	Similar to OSIGBa0138H21-OSIGBa0138E01.9 protein. (Os04t0639700-00)
Os12g0641200	None	Os12t0641200-01	protein_coding	Hypothetical protein. (Os12t0641200-01)
Os07g0643000	LOC_Os07g44850.1	Os07t0643000-01	protein_coding	Alpha/beta hydrolase fold-3 domain containing protein. (Os07t0643000-01)
Os03g0643250	LOC_Os03g44140.1	Os03t0643250-00	protein_coding	Similar to Hydrolase-like protein. (Os03t0643250-00)
Os01g0644000	LOC_Os01g45640.1	Os01t0644000-01,Os01t0644000-02	protein_coding	Twin-arginine translocation pathway signal domain containing protein. (Os01t0644000-01);Twin-arginine translocation pathway signal domain containing protein. (Os01t0644000-02)
Os01g0644200	None	Os01t0644200-01	protein_coding	Similar to Little protein 1. (Os01t0644200-01)
Os11g0644800	LOC_Os11g42510.1	Os11t0644800-00	protein_coding	Similar to Tyrosine/nicotianamine aminotransferases family protein, expressed. (Os11t0644800-00)
Os11g0645886	LOC_Os11g42590.1	Os11t0645886-00	protein_coding	NB-ARC domain containing protein. (Os11t0645886-00)
Os02g0649300	LOC_Os02g43330.1	Os02t0649300-01	protein_coding	Similar to Short highly repeated, interspersed DNA (Fragment). (Os02t0649300-01)
Os07g0650000	None	Os07t0650000-01	protein_coding	Hypothetical protein. (Os07t0650000-01)
Os06g0650700	None	Os06t0650700-01	protein_coding	Conserved hypothetical protein. (Os06t0650700-01)
Os01g0651150	None	Os01t0651150-00	protein_coding	Hypothetical protein. (Os01t0651150-00)
Os06g0651200	LOC_Os06g44190.1	Os06t0651200-01	protein_coding	Conserved hypothetical protein. (Os06t0651200-01)
Os01g0651500	LOC_Os01g46270.1	Os01t0651500-00	protein_coding	Wax synthase domain containing protein. (Os01t0651500-00)
Os02g0651900	LOC_Os02g43540.1	Os02t0651900-01	protein_coding	Hypothetical protein. (Os02t0651900-01)
Os06g0651900	LOC_Os06g44220.1	Os06t0651900-01	protein_coding	Uncharacterised protein family UPF0057 domain containing protein. (Os06t0651900-01)
Os03g0654700	LOC_Os03g45210.1	Os03t0654700-01	protein_coding	Protein of unknown function DUF1637 family protein. (Os03t0654700-01)
Os11g0655200	LOC_Os11g43410.1	Os11t0655200-01	protein_coding	NB-ARC domain containing protein. (Os11t0655200-01)
Os02g0656400	None	Os02t0656400-01	protein_coding	Conserved hypothetical protein. (Os02t0656400-01)
Os01g0657250	None	Os01t0657250-00	protein_coding	Hypothetical gene. (Os01t0657250-00)
Os04g0658200	LOC_Os04g56309.1	Os04t0658200-01	protein_coding	Similar to OSIGBa0132E09-OSIGBa0108L24.3 protein. (Os04t0658200-01)
Os11g0659700	LOC_Os11g43840.1	Os11t0659700-00	protein_coding	Similar to Pectinesterase family protein. (Os11t0659700-00)
Os01g0661750	LOC_Os01g47290.1	Os01t0661750-00	protein_coding	Hypothetical conserved gene. (Os01t0661750-00)
Os04g0661950	None	Os04t0661950-00	ncRNA	Non-protein coding transcript. (Os04t0661950-00)
Os02g0664050	None	Os02t0664050-00	ncRNA	Non-protein coding transcript. (Os02t0664050-00)
Os07g0664600	LOC_Os07g46950.2	Os07t0664600-01,Os07t0664600-02	protein_coding	Glucose/ribitol dehydrogenase family protein. (Os07t0664600-01);Similar to predicted protein. (Os07t0664600-02)
Os04g0664900	LOC_Os04g56930.1	Os04t0664900-01	protein_coding	Similar to H1005F08.5 protein. (Os04t0664900-01)
Os11g0665950	LOC_Os11g44415.1	Os11t0665950-01	protein_coding	Similar to Protein kinase domain containing protein. (Os11t0665950-01)
Os06g0666650	None	Os06t0666650-00	ncRNA	Non-protein coding transcript. (Os06t0666650-00)
Os04g0667033	None	Os04t0667033-00	ncRNA	Non-protein coding transcript. (Os04t0667033-00)
Os06g0668200	LOC_Os06g45710.1	Os06t0668200-01	protein_coding	Similar to Phosphoglycerate kinase, cytosolic (EC 2.7.2.3). (Os06t0668200-01)
Os11g0668300	LOC_Os11g44600.1	Os11t0668300-00	protein_coding	Hypothetical conserved gene. (Os11t0668300-00)
Os06g0670100	LOC_Os06g45870.1	Os06t0670100-01	protein_coding	Conserved hypothetical protein. (Os06t0670100-01)
Os02g0670100	LOC_Os02g44920.1	Os02t0670100-00	protein_coding	Similar to protein kinase APK1B. (Os02t0670100-00)
Os07g0670200	LOC_Os07g47390.1	Os07t0670200-01	protein_coding	C2 calcium-dependent membrane targeting domain containing protein. (Os07t0670200-01)
Os04g0671250	None	Os04t0671250-00	protein_coding	Hypothetical protein. (Os04t0671250-00)
Os11g0672900	LOC_Os11g44920.1	Os11t0672900-01	protein_coding	Protein of unknown function DUF1645 family protein. (Os11t0672900-01)
Os11g0673150	None	Os11t0673150-00	protein_coding	Hypothetical gene. (Os11t0673150-00)
Os03g0674700	LOC_Os03g47140.1	Os03t0674700-01	protein_coding	Similar to Growth-regulating factor 3. (Os03t0674700-01)
Os04g0676800	LOC_Os04g58030.1	Os04t0676800-01	protein_coding	Conserved hypothetical protein. (Os04t0676800-01)
Os07g0679200	LOC_Os07g48150.1	Os07t0679200-01	protein_coding	Protein of unknown function DUF623, plant domain containing protein. (Os07t0679200-01)
Os11g0680200	LOC_Os11g45410.1	Os11t0680200-00	protein_coding	Pentatricopeptide repeat domain containing protein. (Os11t0680200-00)
Os02g0681100	LOC_Os02g45700.1	Os02t0681100-01	protein_coding	Protein of unknown function DUF604 family protein. (Os02t0681100-01)
Os06g0682700	LOC_Os06g46880.1	Os06t0682700-00	protein_coding	Similar to SWAP (Suppressor-of-White-APricot)/surp domain-containing protein. (Os06t0682700-00)
Os07g0684900	LOC_Os07g48560.1	Os07t0684900-01	protein_coding	Homeodomain-like containing protein. (Os07t0684900-01)
Os11g0685100	None	Os11t0685100-00	protein_coding	Hypothetical gene. (Os11t0685100-00)
Os07g0687000	LOC_Os07g48760.1	Os07t0687000-00	protein_coding	Serine/threonine protein kinase, Abiotic stresses (Os07t0687000-00)
Os06g0688850	None	Os06t0688850-00	protein_coding	Similar to H0723C07.4 protein. (Os06t0688850-00)
Os02g0689066	None	Os02t0689066-00	protein_coding	Conserved hypothetical protein. (Os02t0689066-00)
Os03g0689300	LOC_Os03g48310.1	Os03t0689300-01,Os03t0689300-02	protein_coding	Plasma membrane H+ ATPase (EC 3.6.3.6) (H-ATPase). (Os03t0689300-01);Similar to H-ATPase. (Os03t0689300-02)
Os03g0689350	None	Os03t0689350-00	protein_coding	Hypothetical protein. (Os03t0689350-00)
Os11g0691280	LOC_Os11g46870.1	Os11t0691280-00	protein_coding	EGF-type aspartate/asparagine hydroxylation site domain containing protein. (Os11t0691280-00)
Os06g0691700	None	Os06t0691700-01	protein_coding	Hypothetical protein. (Os06t0691700-01)
Os04g0691900	LOC_Os04g59540.1	Os04t0691900-01	protein_coding	Chaperonin Cpn60/TCP-1 family protein. (Os04t0691900-01)
Os07g0692500	LOC_Os07g49210.1	Os07t0692500-01	protein_coding	Conserved hypothetical protein. (Os07t0692500-01)
Os03g0693700	LOC_Os03g48750.1	Os03t0693700-01	protein_coding	Similar to Oxalate oxidase 1 (EC 1.2.3.4) (Germin). (Os03t0693700-01)
Os03g0693800	LOC_Os03g48760.1	Os03t0693800-00	protein_coding	Similar to Oxalate oxidase 1 (EC 1.2.3.4) (Germin). (Os03t0693800-00)
Os03g0693900	LOC_Os03g48770.1	Os03t0693900-00	protein_coding	Similar to Oxalate oxidase 1 (EC 1.2.3.4) (Germin). (Os03t0693900-00)
Os03g0694000	LOC_Os03g48780.1	Os03t0694000-01	protein_coding	Similar to Oxalate oxidase 1 (EC 1.2.3.4) (Germin). (Os03t0694000-01)
Os02g0697450	None	Os02t0697450-00	protein_coding	Hypothetical gene. (Os02t0697450-00)
Os02g0697650	None	Os02t0697650-00	protein_coding	Hypothetical gene. (Os02t0697650-00)
Os06g0698300	LOC_Os06g48300.1	Os06t0698300-01	protein_coding	Protein phosphatase 2C family protein. (Os06t0698300-01)
Os06g0698812	LOC_Os06g48520.1	Os06t0698812-00	protein_coding	Disease resistance protein domain containing protein. (Os06t0698812-00)
Os01g0698900	LOC_Os01g50360.1	Os01t0698900-00	protein_coding	Similar to nascent polypeptide-associated complex alpha subunit-like protein. (Os01t0698900-00)
Os01g0699400	LOC_Os01g50400.1	Os01t0699400-01	protein_coding	Serine/threonine protein kinase domain containing protein. (Os01t0699400-01)
Os01g0700900	LOC_Os01g50520.1	Os01t0700900-01	protein_coding	Similar to Cytochrome P450 monooxygenase. (Os01t0700900-01)
Os11g0700900	LOC_Os11g47500.1	Os11t0700900-01,Os11t0700900-02	protein_coding	Glycoside hydrolase, subgroup, catalytic core domain containing protein. (Os11t0700900-01);Class III chitinase homologue (OsChib3H-b). (Os11t0700900-02)
Os03g0702000	LOC_Os03g49524.1	Os03t0702000-01,Os03t0702000-02,Os03t0702000-03	protein_coding	UDP-glucuronosyl/UDP-glucosyltransferase family protein. (Os03t0702000-01);UDP-glucuronosyl/UDP-glucosyltransferase family protein. (Os03t0702000-02);UDP-glucuronosyl/UDP-glucosyltransferase family protein. (Os03t0702000-03)
Os03g0702500	LOC_Os03g49550.1	Os03t0702500-01	protein_coding	UDP-glucuronosyl/UDP-glucosyltransferase family protein. (Os03t0702500-01)
Os02g0706550	None	Os02t0706550-00	protein_coding	Hypothetical protein. (Os02t0706550-00)
Os01g0706800	LOC_Os01g51050.1	Os01t0706800-00	protein_coding	Similar to agglutinin. (Os01t0706800-00)
Os03g0718800	LOC_Os03g50960.1	Os03t0718800-01	protein_coding	Similar to Physical impedance induced protein. (Os03t0718800-01)
Os01g0719350	None	Os01t0719350-00	protein_coding	Hypothetical protein. (Os01t0719350-00)
Os06g0722300	LOC_Os06g50679.1	Os06t0722300-01,Os06t0722300-02	protein_coding	Similar to Class III homeodomain-leucine zipper protein. (Os06t0722300-01);Similar to CORONA. (Os06t0722300-02)
Os06g0722650	LOC_Os06g50715.1	Os06t0722650-01,Os06t0722650-02	protein_coding	Similar to Class III homeodomain-leucine zipper protein. (Os06t0722650-01);Similar to CORONA. (Os06t0722650-02)
Os06g0725000	LOC_Os06g50930.1	Os06t0725000-01	protein_coding	Similar to Senescence-associated protein DIN1. (Os06t0725000-01)
Os06g0726501	None	Os06t0726501-00	ncRNA	Non-protein coding transcript. (Os06t0726501-00)
Os02g0727400	None	Os02t0727400-01	protein_coding	Hypothetical protein. (Os02t0727400-01)
Os01g0728325	None	Os01t0728325-00	protein_coding	Hypothetical protein. (Os01t0728325-00)
Os06g0728700	LOC_Os06g51260.1	Os06t0728700-01	protein_coding	Homeodomain-like containing protein. (Os06t0728700-01)
Os02g0730900	LOC_Os02g49830.1	Os02t0730900-00	protein_coding	Pentatricopeptide repeat domain containing protein. (Os02t0730900-00)
Os01g0734333	LOC_Os01g53294.1	Os01t0734333-00	protein_coding	Similar to RbohAOsp (Fragment). (Os01t0734333-00)
Os02g0736700	None	Os02t0736700-00	protein_coding	Conserved hypothetical protein. (Os02t0736700-00)
Os01g0743666	None	Os01t0743666-00	ncRNA	Non-protein coding transcript. (Os01t0743666-00)
Os01g0746400	LOC_Os01g54270.1	Os01t0746400-00	protein_coding	Similar to Carotenoid cleavage dioxygenase. (Os01t0746400-00)
Os02g0756850	None	Os02t0756850-01	protein_coding	Hypothetical protein. (Os02t0756850-01)
Os02g0761300	LOC_Os02g52380.1	Os02t0761300-00	protein_coding	Protein of unknown function DUF1645 family protein. (Os02t0761300-00)
Os02g0762800	LOC_Os02g52510.1	Os02t0762800-00	protein_coding	Similar to ATRAD54/CHR25 (ARABIDOPSIS HOMOLOG OF RAD54); ATP binding / DNA binding / helicase. (Os02t0762800-00)
Os02g0763800	LOC_Os02g52590.1	Os02t0763800-01	protein_coding	Xyloglucan fucosyltransferase domain containing protein. (Os02t0763800-01)
Os03g0764600	LOC_Os03g55590.1	Os03t0764600-01	protein_coding	Homeodomain-like containing protein. (Os03t0764600-01)
Os01g0764800	LOC_Os01g55940.1	Os01t0764800-01	protein_coding	Similar to Nt-gh3 deduced protein. (Os01t0764800-01)
Os01g0769366	None	Os01t0769366-00	protein_coding	Hypothetical protein. (Os01t0769366-00)
Os02g0770500	LOC_Os02g53100.1	Os02t0770500-00	protein_coding	Similar to WRKY transcription factor 32. (Os02t0770500-00)
Os02g0786400	LOC_Os02g54520.1	Os02t0786400-00	protein_coding	Similar to DNA-binding transcription factor blind 1. (Os02t0786400-00)
Os01g0794650	None	Os01t0794650-00	protein_coding	Similar to Sodium/hydrogen exchanger family protein. (Os01t0794650-00)
Os01g0795700	LOC_Os01g58320.1	Os01t0795700-01	ncRNA	Non-protein coding transcript. (Os01t0795700-01)
Os03g0800200	LOC_Os03g58600.1	Os03t0800200-00	protein_coding	Similar to Protein argonaute MEL1. (Os03t0800200-00)
Os02g0802500	LOC_Os02g55890.1	Os02t0802500-01,Os02t0802500-02	protein_coding	Similar to H(+)-translocating (Pyrophosphate-ENERGIZED) inorganic pyrophosphatase beta-1 polypeptide (EC 3.6.1.1) (Fragment). (Os02t0802500-01);Similar to Proton translocating pyrophosphatase. (Os02t0802500-02)
Os02g0804933	None	Os02t0804933-01	ncRNA	Non-protein coding transcript. (Os02t0804933-01)
Os03g0805700	LOC_Os03g59100.1	Os03t0805700-00	protein_coding	Similar to Pheophorbide a oxygenase. (Os03t0805700-00)
Os03g0808400	LOC_Os03g59370.1	Os03t0808400-00	protein_coding	Ubiquitin domain containing protein. (Os03t0808400-00)
Os01g0814550	None	Os01t0814550-00	ncRNA	Non-protein coding transcript. (Os01t0814550-00)
Os03g0820500	LOC_Os03g60580.1	Os03t0820500-01	protein_coding	Similar to WCOR719. (Os03t0820500-01)
Os03g0823400	LOC_Os03g60840.1	Os03t0823400-01	protein_coding	Similar to Bowman-Birk type trypsin inhibitor (WTI). (Os03t0823400-01)
Os01g0823600	LOC_Os01g60830.1	Os01t0823600-01	protein_coding	Conserved hypothetical protein. (Os01t0823600-01)
Os02g0824100	LOC_Os02g57810.1	Os02t0824100-00	protein_coding	Cytochrome P450 family protein. (Os02t0824100-00)
Os02g0824500	LOC_Os02g57840.1	Os02t0824500-01	protein_coding	Similar to Remorin. (Os02t0824500-01)
Os02g0826050	LOC_Os02g57965.1	Os02t0826050-00	protein_coding	Similar to cDNA clone:J033044N10, full insert sequence. (Os02t0826050-00)
Os03g0826900	LOC_Os03g61160.1	Os03t0826900-01	protein_coding	Conserved hypothetical protein. (Os03t0826900-01)
Os03g0830800	LOC_Os03g61530.1	Os03t0830800-01	protein_coding	Pectinesterase inhibitor domain containing protein. (Os03t0830800-01)
Os01g0832600	LOC_Os01g61610.1	Os01t0832600-01	protein_coding	Similar to Leucoanthocyanidin dioxygenase-like protein. (Os01t0832600-01)
Os03g0837000	LOC_Os03g62080.1	Os03t0837000-01	protein_coding	Dcp1-like decapping domain containing protein. (Os03t0837000-01)
Os01g0837700	LOC_Os01g62070.2	Os01t0837700-00	protein_coding	Hypothetical genes. (Os01t0837700-00)
Os01g0841400	LOC_Os01g62400.1	Os01t0841400-01	protein_coding	Conserved hypothetical protein. (Os01t0841400-01)
Os01g0843800	LOC_Os01g62600.1	Os01t0843800-00	protein_coding	Similar to L-ascorbate oxidase. (Os01t0843800-00)
Os01g0846150	None	Os01t0846150-00	protein_coding	Hypothetical gene. (Os01t0846150-00)
Os01g0846400	LOC_Os01g62770.1	Os01t0846400-01	protein_coding	Conserved hypothetical protein. (Os01t0846400-01)
Os01g0849000	LOC_Os01g62980.1	Os01t0849000-02	protein_coding	Hypothetical protein. (Os01t0849000-02)
Os01g0849050	None	Os01t0849050-00	ncRNA	Non-protein coding transcript. (Os01t0849050-00)
Os01g0859100	LOC_Os01g63980.1	Os01t0859100-01	protein_coding	Similar to WIP1 protein (Fragment). (Os01t0859100-01)
Os03g0860100	LOC_Os03g64260.1	Os03t0860100-01	protein_coding	Similar to Ethylene-responsive transcription factor 2 (Ethylene-responsive element binding factor 2) (EREBP-2) (AtERF2). (Os03t0860100-01)
Os01g0869400	LOC_Os01g64910.1	Os01t0869400-01	protein_coding	Similar to Anthocyanidin 5,3-O-glucosyltransferase. (Os01t0869400-01)
Os01g0870350	None	Os01t0870350-00	protein_coding	Hypothetical protein. (Os01t0870350-00)
Os01g0881000	LOC_Os01g65850.1	Os01t0881000-00	protein_coding	SNF2-related domain containing protein. (Os01t0881000-00)
Os01g0890200	LOC_Os01g66640.1	Os01t0890200-00	protein_coding	Similar to S-domain class receptor-like kinase3. (Os01t0890200-00)
Os01g0897150	None	Os01t0897150-00	ncRNA	Non-protein coding transcript. (Os01t0897150-00)
Os01g0910800	LOC_Os01g68290.1	Os01t0910800-00	protein_coding	Conserved hypothetical protein. (Os01t0910800-00)
Os01g0919100	LOC_Os01g69010.1	Os01t0919100-00	protein_coding	Similar to MATE. (Os01t0919100-00)
Os01g0923950	None	Os01t0923950-00	protein_coding	Hypothetical gene. (Os01t0923950-00)
Os01g0934901	None	Os01t0934901-00	ncRNA	Non-protein coding transcript. (Os01t0934901-00)
Os01g0939300	LOC_Os01g71256.1	Os01t0939300-01	protein_coding	BRCT domain containing protein. (Os01t0939300-01)
Os01g0944700	LOC_Os01g71670.1	Os01t0944700-01	protein_coding	Similar to Beta-1,3-glucanase precursor. (Os01t0944700-01)
Os01g0944800	LOC_Os01g71680.1	Os01t0944800-00	protein_coding	Similar to Beta-1,3-glucanase. (Os01t0944800-00)
Os01g0944900	LOC_Os01g71690.2	Os01t0944900-01	protein_coding	Similar to Glucan endo-1,3-beta-D-glucosidase. (Os01t0944900-01)
Os01g0965300	None	Os01t0965300-00	protein_coding	Hypothetical protein. (Os01t0965300-00)

## Sheet: down regulation
B. Down regulated genes (log2<-1)
RAP (Os ID)	MSU (LOC_Os ID)	Transcript_ID	Type	Description
Os12g0100200	LOC_Os12g01020.1	Os12t0100200-00	protein_coding	Conserved hypothetical protein. (Os12t0100200-00)
Os11g0100300	LOC_Os11g01030.1	Os11t0100300-00	protein_coding	Conserved hypothetical protein. (Os11t0100300-00)
Os10g0100900	None	Os10t0100900-01	protein_coding	Hypothetical protein. (Os10t0100900-01)
Os07g0101000	LOC_Os07g01110.1	Os07t0101000-00	protein_coding	Cupredoxin domain containing protein. (Os07t0101000-00)
Os01g0102000	LOC_Os01g01190.1	Os01t0102000-01	protein_coding	Phosphoesterase family protein. (Os01t0102000-01)
Os11g0102301	None	Os11t0102301-00	protein_coding	Hypothetical gene. (Os11t0102301-00)
Os03g0102500	LOC_Os03g01260.1	Os03t0102500-01	protein_coding	Similar to Beta-expansin precursor (Fragment). (Os03t0102500-01)
Os03g0102700	LOC_Os03g01270.1	Os03t0102700-01	protein_coding	Similar to Expansin-B7. (Os03t0102700-01)
Os03g0102775	None	Os03t0102775-00	protein_coding	Hypothetical protein. (Os03t0102775-00)
Os02g0102800	LOC_Os02g01270.1	Os02t0102800-01,Os02t0102800-02	protein_coding	Pleckstrin homology-type domain containing protein. (Os02t0102800-01);Similar to START domain-containing protein. (Os02t0102800-02)
Os08g0102900	LOC_Os08g01260.1	Os08t0102900-00	protein_coding	VQ domain containing protein. (Os08t0102900-00)
Os12g0102900	LOC_Os12g01230.1	Os12t0102900-00	protein_coding	Similar to IBR domain containing protein. (Os12t0102900-00)
Os03g0103100	LOC_Os03g01300.1	Os03t0103100-01	protein_coding	Similar to Physical impedance induced protein. (Os03t0103100-01)
Os12g0103500	LOC_Os12g01290.1	Os12t0103500-00	protein_coding	Ribosome-inactivating protein domain containing protein. (Os12t0103500-00)
Os01g0104500	LOC_Os01g01470.1	Os01t0104500-01	protein_coding	No apical meristem (NAM) protein domain containing protein. (Os01t0104500-01)
Os12g0104850	None	Os12t0104850-01	protein_coding	Hypothetical gene. (Os12t0104850-01)
Os07g0105000	LOC_Os07g01440.1	Os07t0105000-00	protein_coding	Cupredoxin domain containing protein. (Os07t0105000-00)
Os07g0105800	LOC_Os07g01520.1	Os07t0105800-00	protein_coding	Protein of unknown function DUF594 domain containing protein. (Os07t0105800-00)
Os07g0105900	LOC_Os07g01530.1	Os07t0105900-01	protein_coding	NB-ARC domain containing protein. (Os07t0105900-01)
Os03g0106550	LOC_Os03g01614.1	Os03t0106550-01	protein_coding	Conserved hypothetical protein. (Os03t0106550-01)
Os08g0106600	LOC_Os08g01550.1	Os08t0106600-00	protein_coding	Hypothetical conserved gene. (Os08t0106600-00)
Os03g0107300	LOC_Os03g01700.1	Os03t0107300-01	protein_coding	Anion transporter, Silicon efflux transporter, Arsenic species (As) uptake (Os03t0107300-01)
Os03g0108300	LOC_Os03g01800.1	Os03t0108300-01,Os03t0108300-02	protein_coding	Similar to xyloglucan endotransglucosylase/hydrolase protein 32. (Os03t0108300-01);Similar to Cellulase (EC 3.2.1.4). (Os03t0108300-02)
Os11g0108700	LOC_Os11g01730.1	Os11t0108700-00	protein_coding	Similar to Laccase-23. (Os11t0108700-00)
Os10g0108750	None	Os10t0108750-00	protein_coding	Hypothetical protein. (Os10t0108750-00)
Os11g0109000	LOC_Os11g01790.1	Os11t0109000-01	protein_coding	Protein phosphatase 2C domain containing protein. (Os11t0109000-01)
Os12g0109000	LOC_Os12g01810.1	Os12t0109000-00	protein_coding	Similar to Mannose-1-phosphate guanyltransferase. (Os12t0109000-00)
Os12g0109150	LOC_Os12g01820.1	Os12t0109150-00	protein_coding	Similar to Sodium/hydrogen exchanger family protein. (Os12t0109150-00)
Os11g0109400	LOC_Os11g01820.1	Os11t0109400-01	protein_coding	Cation/H+ exchanger domain containing protein. (Os11t0109400-01)
Os02g0110500	LOC_Os02g02030.1	Os02t0110500-01	protein_coding	Conserved hypothetical protein. (Os02t0110500-01)
Os12g0110700	LOC_Os12g01970.1	Os12t0110700-00	protein_coding	Conserved hypothetical protein. (Os12t0110700-00)
Os03g0111200	LOC_Os03g02040.1	Os03t0111200-01	protein_coding	Similar to Remorin. (Os03t0111200-01)
Os08g0111300	LOC_Os08g01950.1	Os08t0111300-01	protein_coding	Transferase family protein. (Os08t0111300-01)
Os12g0111400	LOC_Os12g02020.1	Os12t0111400-01	protein_coding	Helix-loop-helix DNA-binding domain containing protein. (Os12t0111400-01)
Os11g0111800	LOC_Os11g02054.1	Os11t0111800-00	protein_coding	Conserved hypothetical protein. (Os11t0111800-00)
Os05g0111800	LOC_Os05g02110.1	Os05t0111800-00	protein_coding	Similar to Protein phosphatase type 2C. (Os05t0111800-00)
Os12g0111900	LOC_Os12g02070.1	Os12t0111900-00	protein_coding	GCN5-like 1 domain containing protein. (Os12t0111900-00)
Os08g0112900	LOC_Os08g02094.1	Os08t0112900-01	protein_coding	Lipase, GDSL domain containing protein. (Os08t0112900-01)
Os01g0113950	None	Os01t0113950-00	protein_coding	Hypothetical protein. (Os01t0113950-00)
Os03g0114000	LOC_Os03g02290.1	Os03t0114000-01	protein_coding	Similar to Kinesin. (Os03t0114000-01)
Os05g0114100	LOC_Os05g02350.1	Os05t0114100-00	protein_coding	Similar to endonuclease/exonuclease/phosphatase family protein. (Os05t0114100-00)
Os12g0114500	LOC_Os12g02290.1	Os12t0114500-01	protein_coding	Similar to Nonspecific lipid-transfer protein (LTP) (Fragment). (Os12t0114500-01)
Os12g0114800	LOC_Os12g02300.1	Os12t0114800-01	protein_coding	Similar to Lipid transfer protein. (Os12t0114800-01)
Os11g0114900	LOC_Os11g02330.1	Os11t0114900-01	protein_coding	Similar to Nonspecific lipid-transfer protein (LTP) (Fragment). (Os11t0114900-01)
Os03g0115000	LOC_Os03g02400.1	Os03t0115000-01	protein_coding	Cupredoxin domain containing protein. (Os03t0115000-01)
Os11g0115100	LOC_Os11g02350.1	Os11t0115100-01	protein_coding	Similar to Lipid transfer protein. (Os11t0115100-01)
Os07g0115300	LOC_Os07g02440.1	Os07t0115300-01	protein_coding	Similar to Peroxidase2 precursor (EC 1.11.1.7). (Os07t0115300-01)
Os01g0115500	LOC_Os01g02550.1	Os01t0115500-00	protein_coding	Similar to Receptor-like kinase. (Os01t0115500-00)
Os04g0115650	LOC_Os04g02520.1	Os04t0115650-00	protein_coding	Similar to OSIGBa0160I14.9 protein. (Os04t0115650-00)
Os01g0115752	None	Os01t0115752-00	ncRNA	Non-protein coding transcript. (Os01t0115752-00)
Os04g0115800	LOC_Os04g02550.1	Os04t0115800-01	protein_coding	Conserved hypothetical protein. (Os04t0115800-01)
Os04g0116200	LOC_Os04g02580.1	Os04t0116200-01	protein_coding	Protein of unknown function DUF827, plant family protein. (Os04t0116200-01)
Os01g0117450	None	Os01t0117450-00	protein_coding	Hypothetical protein. (Os01t0117450-00)
Os08g0117700	LOC_Os08g02440.1	Os08t0117700-01	protein_coding	Serine/threonine protein kinase domain containing protein. (Os08t0117700-01)
Os04g0118450	None	Os04t0118450-00	protein_coding	Hypothetical protein. (Os04t0118450-00)
Os08g0118500	LOC_Os08g02520.1	Os08t0118500-00	protein_coding	Similar to Auxin-induced SAUR-like protein. (Os08t0118500-00)
Os12g0118850	None	Os12t0118850-00	protein_coding	Hypothetical protein. (Os12t0118850-00)
Os07g0119400	LOC_Os07g02810.1	Os07t0119400-01	protein_coding	Similar to Pectinesterase like protein. (Os07t0119400-01)
Os07g0119475	None	Os07t0119475-00	protein_coding	Hypothetical protein. (Os07t0119475-00)
Os09g0119600	LOC_Os09g03140.1	Os09t0119600-01	protein_coding	UDP-glucuronosyl/UDP-glucosyltransferase family protein. (Os09t0119600-01)
Os05g0119600	LOC_Os05g02810.1	Os05t0119600-01	protein_coding	Similar to Protein binding protein. (Os05t0119600-01)
Os04g0120100	LOC_Os04g02970.1	Os04t0120100-00	protein_coding	Similar to H0716A07.11 protein. (Os04t0120100-00)
Os12g0120100	LOC_Os12g02720.1	Os12t0120100-01	protein_coding	Protein of unknown function DUF567 family protein. (Os12t0120100-01)
Os11g0120300	LOC_Os11g02750.1	Os11t0120300-01	protein_coding	Protein of unknown function DUF567 family protein. (Os11t0120300-01)
Os05g0120300	LOC_Os05g02900.1	Os05t0120300-01	protein_coding	Conserved hypothetical protein. (Os05t0120300-01)
Os02g0120700	None	Os02t0120700-00	ncRNA	Non-protein coding transcript. (Os02t0120700-00)
Os11g0121000	LOC_Os11g02800.1	Os11t0121000-00	protein_coding	Hypothetical conserved gene. (Os11t0121000-00)
Os08g0121275	LOC_Os08g02750.1	Os08t0121275-00	protein_coding	Hypothetical conserved gene. (Os08t0121275-00)
Os04g0121300	LOC_Os04g03100.1	Os04t0121300-00	protein_coding	Similar to OSIGBa0115D20.4 protein. (Os04t0121300-00)
Os06g0121500	LOC_Os06g03080.1	Os06t0121500-01	protein_coding	Peptidase A1 domain containing protein. (Os06t0121500-01)
Os06g0121800	LOC_Os06g03120.1	Os06t0121800-00	protein_coding	Hypothetical conserved gene. (Os06t0121800-00)
Os06g0123000	LOC_Os06g03220.1	Os06t0123000-01	protein_coding	Conserved hypothetical protein. (Os06t0123000-01)
Os06g0124300	LOC_Os06g03380.1	Os06t0124300-01	protein_coding	Protein of unknown function DUF594 family protein. (Os06t0124300-01)
Os08g0124700	LOC_Os08g03070.1	Os08t0124700-01	protein_coding	Similar to Resistance protein candidate (Fragment). (Os08t0124700-01)
Os03g0124900	LOC_Os03g03350.1	Os03t0124900-01	protein_coding	Pectin lyase fold/virulence factor domain containing protein. (Os03t0124900-01)
Os07g0124900	LOC_Os07g03279.1	Os07t0124900-01	protein_coding	Allergen V5/Tpx-1 related family protein. (Os07t0124900-01)
Os12g0125000	LOC_Os12g03150.1	Os12t0125000-01	protein_coding	Myb factor. (Os12t0125000-01)
Os05g0125100	LOC_Os05g03440.1	Os05t0125100-01	protein_coding	Conserved hypothetical protein. (Os05t0125100-01)
Os07g0125500	LOC_Os07g03368.1	Os07t0125500-01	protein_coding	Allergen V5/Tpx-1 related family protein. (Os07t0125500-01)
Os01g0126000	None	Os01t0126000-01	protein_coding	Hypothetical gene. (Os01t0126000-01)
Os01g0126100	LOC_Os01g03530.1	Os01t0126100-01	protein_coding	Cupredoxin domain containing protein. (Os01t0126100-01)
Os12g0126100	None	Os12t0126100-00	protein_coding	Similar to GDSL-like Lipase/Acylhydrolase family protein, expressed. (Os12t0126100-00)
Os02g0126300	LOC_Os02g03400.1	Os02t0126300-01	protein_coding	MAP65/ASE1 family protein. (Os02t0126300-01)
Os07g0126301	LOC_Os07g03458.1	Os07t0126301-01	protein_coding	Allergen V5/Tpx-1 related family protein. (Os07t0126301-01)
Os06g0126400	LOC_Os06g03630.1	Os06t0126400-00	protein_coding	Conserved hypothetical protein. (Os06t0126400-00)
Os11g0126400	LOC_Os11g03270.1	Os11t0126400-00	protein_coding	Similar to GDA1/CD39 family protein. (Os11t0126400-00)
Os01g0126900	LOC_Os01g03620.1	Os01t0126900-01	protein_coding	Similar to spore coat protein-like protein [Oryza sativa (japonica cultivar-group)]. (Os01t0126900-01)
Os04g0127100	LOC_Os04g03796.1	Os04t0127100-01	protein_coding	Peptidase S8, subtilisin-related domain containing protein. (Os04t0127100-01)
Os01g0127200	LOC_Os01g03640.1	Os01t0127200-01	protein_coding	Similar to predicted protein. (Os01t0127200-01)
Os07g0127500	LOC_Os07g03580.1	Os07t0127500-01	protein_coding	Similar to PR-1a pathogenesis related protein (Hv-1a) precursor. (Os07t0127500-01)
Os03g0127700	LOC_Os03g03570.2	Os03t0127700-01,Os03t0127700-02	protein_coding	Serine/threonine protein kinase-related domain containing protein. (Os03t0127700-01);Serine/threonine protein kinase-related domain containing protein. (Os03t0127700-02)
Os11g0128500	LOC_Os11g03440.1	Os11t0128500-01	protein_coding	Similar to Myb factor. (Os11t0128500-01)
Os08g0130250	None	Os08t0130250-01	ncRNA	Non-protein coding transcript. (Os08t0130250-01)
Os05g0130400	LOC_Os05g03972.1	Os05t0130400-01	protein_coding	Protein of unknown function DUF247, plant family protein. (Os05t0130400-01)
Os11g0130900	LOC_Os11g03650.1	Os11t0130900-00	protein_coding	Similar to NB-ARC domain containing protein, expressed. (Os11t0130900-00)
Os05g0131000	LOC_Os05g04060.1	Os05t0131000-01	protein_coding	Protein of unknown function DUF247, plant family protein. (Os05t0131000-01)
Os12g0131900	LOC_Os12g03790.1	Os12t0131900-00	protein_coding	Similar to LG27/30-like. (Os12t0131900-00)
Os01g0132100	LOC_Os01g04070.1	Os01t0132100-00	protein_coding	Leucine-rich repeat domain containing protein. (Os01t0132100-00)
Os06g0132450	#N/A	Os06t0132450-00	ncRNA	Non-protein coding transcript. (Os06t0132450-00)
Os06g0132500	LOC_Os06g04169.1	Os06t0132500-00	protein_coding	Similar to hydrolase, alpha/beta fold family protein. (Os06t0132500-00)
Os06g0132550	#N/A	Os06t0132550-00	protein_coding	Similar to hydrolase, alpha/beta fold family protein. (Os06t0132550-00)
Os09g0132900	LOC_Os09g04710.1	Os09t0132900-01,Os09t0132900-02	protein_coding	Lipase, GDSL domain containing protein. (Os09t0132900-01);Similar to anther-specific proline-rich protein APG. (Os09t0132900-02)
Os11g0133100	LOC_Os11g03840.1	Os11t0133100-00	protein_coding	Similar to D-mannose binding lectin family protein. (Os11t0133100-00)
Os01g0133200	LOC_Os01g04170.1	Os01t0133200-01	protein_coding	Conserved hypothetical protein. (Os01t0133200-01)
Os02g0133200	LOC_Os02g04030.1	Os02t0133200-01	protein_coding	Similar to Phosphatidylinositol transfer-like protein IV. (Os02t0133200-01)
Os01g0133832	None	Os01t0133832-00	protein_coding	Hypothetical gene. (Os01t0133832-00)
Os01g0133866	None	Os01t0133866-00	protein_coding	Hypothetical protein. (Os01t0133866-00)
Os01g0133900	LOC_Os01g04230.1	Os01t0133900-00	protein_coding	Similar to predicted protein. (Os01t0133900-00)
Os11g0134400	LOC_Os11g03980.1	Os11t0134400-00	protein_coding	Calmodulin-like protein 3. (Os11t0134400-00)
Os01g0134800	LOC_Os01g04290.1	Os01t0134800-01	protein_coding	Similar to (1,4)-beta-xylan endohydrolase, isoenzyme X-II (EC 3.2.1.8) (Fragment). (Os01t0134800-01)
Os03g0134900	LOC_Os03g04220.1	Os03t0134900-01	protein_coding	Similar to Glutathione S-transferase GSTF14 (Fragment). (Os03t0134900-01)
Os03g0135100	LOC_Os03g04240.1	Os03t0135100-01	protein_coding	Glutathione S-transferase GSTF15. (Os03t0135100-01)
Os03g0135200	LOC_Os03g04250.1	Os03t0135200-01	protein_coding	Similar to Glutathione S-transferase GST 9 (EC 2.5.1.18). (Os03t0135200-01)
Os11g0135300	LOC_Os11g04060.1	Os11t0135300-00	protein_coding	Similar to Major facilitator superfamily antiporter. (Os11t0135300-00)
Os05g0135400	LOC_Os05g04490.1	Os05t0135400-01	protein_coding	Plant peroxidase domain containing protein. (Os05t0135400-01)
Os05g0135450	None	Os05t0135450-00	protein_coding	Hypothetical protein. (Os05t0135450-00)
Os12g0135700	None	Os12t0135700-01	protein_coding	Hypothetical protein. (Os12t0135700-01)
Os03g0135700	LOC_Os03g04310.1	Os03t0135700-01,Os03t0135700-02	protein_coding	Transcriptional activator Rb homolog (Fragment). (Os03t0135700-01)
Os01g0135800	LOC_Os01g04340.1	Os01t0135800-01	protein_coding	Similar to Cytosolic class I small heat shock protein 3B (Fragment). (Os01t0135800-01)
Os06g0135950	None	Os06t0135950-00	ncRNA	Non-protein coding transcript. (Os06t0135950-00)
Os01g0136700	LOC_Os01g04440.1	Os01t0136700-01	protein_coding	Conserved hypothetical protein. (Os01t0136700-01)
Os08g0136750	None	Os08t0136750-01	ncRNA	Non-protein coding transcript. (Os08t0136750-01)
Os02g0136900	LOC_Os02g04430.1	Os02t0136900-01	protein_coding	Protein kinase, core domain containing protein. (Os02t0136900-01)
Os04g0137100	#N/A	Os04t0137100-00	protein_coding	Similar to OSIGBa0147B06.7 protein. (Os04t0137100-00)
Os04g0137201	LOC_Os04g05050.1	Os04t0137201-01	ncRNA	Non-protein coding transcript. (Os04t0137201-01)
Os01g0137266	None	Os01t0137266-00	protein_coding	Hypothetical protein. (Os01t0137266-00)
Os06g0137400	LOC_Os06g04590.1	Os06t0137400-00	protein_coding	Hypothetical conserved gene. (Os06t0137400-00)
Os07g0137800	LOC_Os07g04520.1	Os07t0137800-00	protein_coding	Protein kinase, core domain containing protein. (Os07t0137800-00)
Os08g0137900	LOC_Os08g04350.1	Os08t0137900-01	protein_coding	Similar to Chemocyanin precursor (Basic blue protein) (Plantacyanin). (Os08t0137900-01)
Os05g0138000	LOC_Os05g04680.1	Os05t0138000-01	protein_coding	Conserved hypothetical protein. (Os05t0138000-01)
Os01g0138000	None	Os01t0138000-00	protein_coding	Hypothetical protein. (Os01t0138000-00)
Os03g0138200	LOC_Os03g04530.1	Os03t0138200-01	protein_coding	Cytochrome P450 family protein. (Os03t0138200-01)
Os03g0138500	LOC_Os03g04550.1	Os03t0138500-01	protein_coding	Conserved hypothetical protein. (Os03t0138500-01)
Os12g0139700	LOC_Os12g04530.1	Os12t0139700-00	protein_coding	Hypothetical conserved gene. (Os12t0139700-00)
Os03g0140300	None	Os03t0140300-01	protein_coding	Conserved hypothetical protein. (Os03t0140300-01)
Os06g0140400	LOC_Os06g04850.1	Os06t0140400-01,Os06t0140400-02	protein_coding	Similar to HAHB-6 (Fragment). (Os06t0140400-01);Similar to HAHB-6 (Fragment). (Os06t0140400-02)
Os01g0140700	LOC_Os01g04750.1	Os01t0140700-00	protein_coding	Similar to RAV2 (REGULATOR OF THE ATPASE OF THE VACUOLAR MEMBRANE); DNA binding / transcription factor. (Os01t0140700-00)
Os01g0141150	None	Os01t0141150-00	protein_coding	Hypothetical gene. (Os01t0141150-00)
Os04g0141400	LOC_Os04g05580.1	Os04t0141400-01	protein_coding	Concanavalin A-like lectin/glucanase domain containing protein. (Os04t0141400-01)
Os03g0142200	LOC_Os03g04870.1	Os03t0142200-01	protein_coding	Protein of unknown function DUF594 domain containing protein. (Os03t0142200-01)
Os07g0142500	LOC_Os07g04950.1	Os07t0142500-00	protein_coding	Conserved hypothetical protein. (Os07t0142500-00)
Os07g0142600	LOC_Os07g04960.1	Os07t0142600-01	protein_coding	Similar to Vegetative cell wall protein gp1. (Os07t0142600-01)
Os07g0143500	LOC_Os07g05024.1	Os07t0143500-01	ncRNA	Non-protein coding transcript. (Os07t0143500-01)
Os03g0143532	None	Os03t0143532-00	protein_coding	Hypothetical gene. (Os03t0143532-00)
Os05g0143600	LOC_Os05g05170.1	Os05t0143600-01	protein_coding	Similar to Jasmonate-induced protein. (Os05t0143600-01)
Os07g0144500	LOC_Os07g05110.1	Os07t0144500-00	protein_coding	Similar to Patatin-like phospholipase family protein, expressed. (Os07t0144500-00)
Os11g0145000	LOC_Os11g04840.1	Os11t0145000-01	protein_coding	Similar to phosphatidylinositol-4-phosphate 5-kinase family protein. (Os11t0145000-01)
Os07g0145400	LOC_Os07g05190.1	Os07t0145400-01	protein_coding	Protein kinase, core domain containing protein. (Os07t0145400-01)
Os05g0146100	LOC_Os05g05354.1	Os05t0146100-01	protein_coding	PDZ/DHR/GLGF domain containing protein. (Os05t0146100-01)
Os10g0146200	LOC_Os10g05600.1	Os10t0146200-01	protein_coding	Similar to Thaumatin-like protein. (Os10t0146200-01)
Os03g0146800	LOC_Os03g05334.1	Os03t0146800-01	ncRNA	Non-protein coding transcript. (Os03t0146800-01)
Os07g0147500	LOC_Os07g05360.1	Os07t0147500-01	protein_coding	Similar to Photosystem II 10 kDa polypeptide, chloroplast precursor. (Os07t0147500-01)
Os10g0148100	LOC_Os10g05750.1	Os10t0148100-01	protein_coding	Protein of unknown function DUF1210 family protein. (Os10t0148100-01)
Os06g0148200	LOC_Os06g05550.1	Os06t0148200-01,Os06t0148200-02	protein_coding	Lipase, GDSL domain containing protein. (Os06t0148200-01);Non-protein coding transcript. (Os06t0148200-02)
Os06g0148250	None	Os06t0148250-00	protein_coding	Hypothetical protein. (Os06t0148250-00)
Os08g0148300	LOC_Os08g05290.1	Os08t0148300-01	protein_coding	Conserved hypothetical protein. (Os08t0148300-01)
Os06g0148900	LOC_Os06g05610.1	Os06t0148900-01	protein_coding	Cyclin-like F-box domain containing protein. (Os06t0148900-01)
Os10g0149000	LOC_Os10g05820.1	Os10t0149000-00	protein_coding	Protein of unknown function DUF1210 family protein. (Os10t0149000-00)
Os10g0149100	LOC_Os10g05840.1	Os10t0149100-00	protein_coding	Similar to proline-rich protein. (Os10t0149100-00)
Os10g0149200	LOC_Os10g05860.1	Os10t0149200-01	protein_coding	Protein of unknown function DUF1210 family protein. (Os10t0149200-01)
Os10g0149400	LOC_Os10g05880.1	Os10t0149400-00	protein_coding	Similar to proline-rich protein. (Os10t0149400-00)
Os05g0149850	None	Os05t0149850-00	ncRNA	Non-protein coding transcript. (Os05t0149850-00)
Os10g0150000	LOC_Os10g05930.1	Os10t0150000-01	protein_coding	Hypothetical conserved gene. (Os10t0150000-01)
Os10g0150300	LOC_Os10g05950.1	Os10t0150300-01	protein_coding	Protein of unknown function DUF1210 family protein. (Os10t0150300-01)
Os10g0150400	LOC_Os10g05970.1	Os10t0150400-01	protein_coding	Protein of unknown function DUF1210 family protein. (Os10t0150400-01)
Os03g0150500	LOC_Os03g05610.1	Os03t0150500-01	protein_coding	Similar to Phosphate transporter 6. (Os03t0150500-01)
Os10g0150600	LOC_Os10g05980.1	Os10t0150600-01	protein_coding	Protein of unknown function DUF1210 family protein. (Os10t0150600-01)
Os10g0150700	LOC_Os10g05990.1	Os10t0150700-01	protein_coding	Protein of unknown function DUF1210 family protein. (Os10t0150700-01)
Os10g0150800	LOC_Os10g06000.1	Os10t0150800-01	protein_coding	Protein of unknown function DUF1210 family protein. (Os10t0150800-01)
Os06g0151025	None	Os06t0151025-00	protein_coding	Hypothetical protein. (Os06t0151025-00)
Os01g0151700	LOC_Os01g05840.1	Os01t0151700-01	protein_coding	Similar to Short-chain dehydrogenase Tic32. (Os01t0151700-01)
Os01g0152000	LOC_Os01g05870.1	Os01t0152000-01	protein_coding	Protein kinase, core domain containing protein. (Os01t0152000-01)
Os11g0152025	LOC_Os11g05450.1	Os11t0152025-00	protein_coding	Conserved hypothetical protein. (Os11t0152025-00)
Os03g0152500	None	Os03t0152500-00	protein_coding	Hypothetical protein. (Os03t0152500-00)
Os01g0152687	LOC_Os01g05940.1	Os01t0152687-00	protein_coding	Serine-threonine/tyrosine-protein kinase domain containing protein. (Os01t0152687-00)
Os02g0152950	None	Os02t0152950-00	protein_coding	Hypothetical protein. (Os02t0152950-00)
Os04g0153000	LOC_Os04g06900.1	Os04t0153000-00	protein_coding	Similar to OSIGBa0147M20.4 protein. (Os04t0153000-00)
Os04g0153200	LOC_Os04g06910.1	Os04t0153200-00	protein_coding	Similar to OSIGBa0147M20.2 protein. (Os04t0153200-00)
Os04g0154000	LOC_Os04g06990.1	Os04t0154000-00	protein_coding	Similar to OSIGBa0147M20.4 protein. (Os04t0154000-00)
Os04g0154800	LOC_Os04g07110.1	Os04t0154800-01	protein_coding	Protein of unknown function DUF594 family protein. (Os04t0154800-01)
Os12g0155000	LOC_Os12g05880.1	Os12t0155000-00	protein_coding	Similar to Germin-like protein subfamily 1 member 8. (Os12t0155000-00)
Os12g0155400	LOC_Os12g05930.1	Os12t0155400-00	protein_coding	Similar to Leucine Rich Repeat family protein, expressed. (Os12t0155400-00)
Os11g0156000	LOC_Os11g05740.1	Os11t0156000-01,Os11t0156000-02	protein_coding	Similar to AP2 domain containing protein RAP2.8 (Fragment). (Os11t0156000-01);Similar to B3 DNA binding domain containing protein. (Os11t0156000-02)
Os12g0156100	LOC_Os12g05990.1	Os12t0156100-01	protein_coding	Similar to NAC-domain containing protein 90 (ANAC090). (Os12t0156100-01)
Os07g0156200	LOC_Os07g06175.1	Os07t0156200-00	protein_coding	Haem peroxidase, plant/fungal/bacterial family protein. (Os07t0156200-00)
Os05g0156401	None	Os05t0156401-00	protein_coding	Hypothetical gene. (Os05t0156401-00)
Os06g0156501	None	Os06t0156501-00	protein_coding	Conserved hypothetical protein. (Os06t0156501-00)
Os07g0156910	None	Os07t0156910-00	protein_coding	Similar to peroxidase 1. (Os07t0156910-00)
Os01g0157700	LOC_Os01g06450.1	Os01t0157700-00	protein_coding	Glycosyl transferase, family 43 domain containing protein. (Os01t0157700-00)
Os10g0159700	LOC_Os10g07210.1	Os10t0159700-01	protein_coding	Heat shock protein Hsp20 domain containing protein. (Os10t0159700-01)
Os10g0160100	LOC_Os10g07290.1	Os10t0160100-01,Os10t0160100-02	protein_coding	Glycoside hydrolase, family 17 protein. (Os10t0160100-01);Glycoside hydrolase, family 17 protein. (Os10t0160100-02)
Os05g0160800	LOC_Os05g06840.1	Os05t0160800-01	protein_coding	Similar to DNA polymerase epsilon subunit 2. (Os05t0160800-01)
Os04g0160801	None	Os04t0160801-01	protein_coding	Conserved hypothetical protein. (Os04t0160801-01)
Os03g0161600	LOC_Os03g06610.1	Os03t0161600-01	protein_coding	Similar to EPIDERMAL PATTERNING FACTOR-like protein 4. (Os03t0161600-01)
Os05g0161700	None	Os05t0161700-01	protein_coding	Hypothetical protein. (Os05t0161700-01)
Os02g0161800	LOC_Os02g06630.1	Os02t0161800-01	protein_coding	Similar to Peroxidase precursor (EC 1.11.1.7). (Os02t0161800-01)
Os02g0162050	None	Os02t0162050-00	ncRNA	Non-protein coding transcript. (Os02t0162050-00)
Os03g0162200	LOC_Os03g06670.1	Os03t0162200-01	protein_coding	Similar to Histone H2A. (Os03t0162200-01)
Os07g0162200	LOC_Os07g06810.1	Os07t0162200-00	protein_coding	Protein of unknown function DUF593 domain containing protein. (Os07t0162200-00)
Os07g0162450	LOC_Os07g06834.1	Os07t0162450-01	protein_coding	Protein of unknown function DUF3778 domain containing protein. (Os07t0162450-01)
Os10g0162600	LOC_Os10g07510.1	Os10t0162600-00	protein_coding	Lateral organ boundaries, LOB domain containing protein. (Os10t0162600-00)
Os07g0162700	LOC_Os07g06860.1	Os07t0162700-01	protein_coding	Alpha/beta hydrolase fold-3 domain containing protein. (Os07t0162700-01)
Os03g0162800	LOC_Os03g06705.1	Os03t0162800-01	protein_coding	Similar to Beta-ketoacyl-CoA-synthase. (Os03t0162800-01)
Os10g0162836	LOC_Os10g07548.1	Os10t0162836-01	protein_coding	Similar to Protein kinase domain containing protein. (Os10t0162836-01)
Os10g0162838	None	Os10t0162838-00	protein_coding	Hypothetical protein. (Os10t0162838-00)
Os10g0162840	LOC_Os10g07548.1	Os10t0162840-00	protein_coding	EGF-like calcium-binding domain containing protein. (Os10t0162840-00)
Os10g0162842	None	Os10t0162842-00	protein_coding	Hypothetical protein. (Os10t0162842-00)
Os10g0163370	LOC_Os10g08026.1	Os10t0163370-01	protein_coding	Lecithin:cholesterol acyltransferase family protein. (Os10t0163370-01)
Os12g0163700	LOC_Os12g06660.1	Os12t0163700-01	protein_coding	Similar to Actin 7 (Actin 2). (Os12t0163700-01)
Os12g0163750	None	Os12t0163750-00	protein_coding	Hypothetical protein. (Os12t0163750-00)
Os10g0164001	None	Os10t0164001-00	ncRNA	Non-protein coding transcript. (Os10t0164001-00)
Os05g0165200	LOC_Os05g07240.1	Os05t0165200-00	protein_coding	Similar to predicted protein. (Os05t0165200-00)
Os05g0165500	LOC_Os05g07280.1	Os05t0165500-01,Os05t0165500-02	protein_coding	Conserved hypothetical protein. (Os05t0165500-01);Conserved hypothetical protein. (Os05t0165500-02)
Os04g0166000	LOC_Os04g08390.1	Os04t0166000-01,Os04t0166000-02	protein_coding	Conserved hypothetical protein. (Os04t0166000-01);Hypothetical conserved gene. (Os04t0166000-02)
Os04g0166300	None	Os04t0166300-01	protein_coding	Hypothetical gene. (Os04t0166300-01)
Os02g0166501	None	Os02t0166501-00	protein_coding	Hypothetical conserved gene. (Os02t0166501-00)
Os03g0167000	LOC_Os03g07100.1	Os03t0167000-01	protein_coding	Similar to Non-specific lipid-transfer protein. (Os03t0167000-01)
Os03g0167302	None	Os03t0167302-00	protein_coding	Hypothetical gene. (Os03t0167302-00)
Os12g0167700	LOC_Os12g06980.1	Os12t0167700-01	protein_coding	Similar to SAP domain containing protein, expressed. (Os12t0167700-01)
Os02g0168300	LOC_Os02g07180.1	Os02t0168300-01	protein_coding	Conserved hypothetical protein. (Os02t0168300-01)
Os03g0168700	LOC_Os03g07260.1	Os03t0168700-00	protein_coding	SET domain containing protein. (Os03t0168700-00)
Os10g0169200	LOC_Os10g08780.1	Os10t0169200-01	protein_coding	Conserved hypothetical protein. (Os10t0169200-01)
Os08g0169300	LOC_Os08g07260.1	Os08t0169300-00	protein_coding	Similar to Flavonoid 7-O-methyltransferase. (Os08t0169300-00)
Os06g0169900	LOC_Os06g07300.1	Os06t0169900-00	protein_coding	Similar to GOS9 protein. (Os06t0169900-00)
Os05g0170250	None	Os05t0170250-01	protein_coding	Hypothetical gene. (Os05t0170250-01)
Os03g0170600	LOC_Os03g07450.1	Os03t0170600-01	protein_coding	Similar to Homeobox-leucine zipper protein HOX21. (Os03t0170600-01)
Os03g0170701	None	Os03t0170701-00	protein_coding	Hypothetical gene. (Os03t0170701-00)
Os03g0171700	LOC_Os03g07540.1	Os03t0171700-01	protein_coding	Basic helix-loop-helix dimerisation region bHLH domain containing protein. (Os03t0171700-01)
Os11g0173366	None	Os11t0173366-01	protein_coding	Hypothetical gene. (Os11t0173366-01)
Os11g0173432	LOC_Os11g07225.1	Os11t0173432-00	protein_coding	Protein kinase, catalytic domain domain containing protein. (Os11t0173432-00)
Os03g0174200	LOC_Os03g07810.1	Os03t0174200-01	protein_coding	Conserved hypothetical protein. (Os03t0174200-01)
Os12g0174300	None	Os12t0174300-00	protein_coding	Conserved hypothetical protein. (Os12t0174300-00)
Os06g0174700	None	Os06t0174700-01	protein_coding	Hypothetical protein. (Os06t0174700-01)
Os02g0175301	LOC_Os02g07850.1	Os02t0175301-00	protein_coding	Domain of unknown function DUF632 domain containing protein. (Os02t0175301-00)
Os04g0175450	None	Os04t0175450-00	protein_coding	Hypothetical protein. (Os04t0175450-00)
Os01g0176400	LOC_Os01g08140.1	Os01t0176400-01	protein_coding	Similar to Photoreceptor-interacting protein-like. (Os01t0176400-01)
Os04g0177300	LOC_Os04g09800.1	Os04t0177300-01	protein_coding	HIP116, Rad5p N-terminal domain containing protein. (Os04t0177300-01)
Os04g0178300	LOC_Os04g09900.1	Os04t0178300-01,Os04t0178300-02	protein_coding	Similar to Isoform 3 of Syn-copalyl diphosphate synthase. (Os04t0178300-01);Similar to Syn-copalyl diphosphate synthase. (Os04t0178300-02)
Os08g0178400	LOC_Os08g08084.1	Os08t0178400-01	ncRNA	Non-protein coding transcript. (Os08t0178400-01)
Os07g0180100	LOC_Os07g08270.1	Os07t0180100-00	protein_coding	Hypothetical conserved gene. (Os07t0180100-00)
Os07g0181100	LOC_Os07g08350.1	Os07t0181100-01	protein_coding	C4-dicarboxylate transporter/malic acid transport protein family protein. (Os07t0181100-01)
Os05g0181650	None	Os05t0181650-00	protein_coding	Hypothetical gene. (Os05t0181650-00)
Os03g0182000	LOC_Os03g08410.1	Os03t0182000-00	protein_coding	Similar to flavin-dependent monooxygenase 1. (Os03t0182000-00)
Os03g0182800	LOC_Os03g08460.1	Os03t0182800-01	protein_coding	Similar to Ethylene responsive element binding factor3 (OsERF3). (Os03t0182800-01)
Os03g0183000	LOC_Os03g08470.1	Os03t0183000-01,Os03t0183000-02,Os03t0183000-03	protein_coding	Similar to AP2 domain containing protein RAP2.6 (Fragment). (Os03t0183000-01);Similar to AP2 domain containing protein RAP2.6 (Fragment). (Os03t0183000-02);Similar to Root abundant factor. (Os03t0183000-03)
Os11g0183150	LOC_Os11g08050.1	Os11t0183150-00	protein_coding	Ankyrin repeat domain containing protein. (Os11t0183150-00)
Os01g0183500	LOC_Os01g08800.1	Os01t0183500-01	protein_coding	Cytochrome P450 family protein. (Os01t0183500-01)
Os06g0184866	LOC_Os06g08570.1	Os06t0184866-01	protein_coding	Pentatricopeptide repeat domain containing protein. (Os06t0184866-01)
Os05g0184901	LOC_Os05g09280.1	Os05t0184901-01	protein_coding	Phospholipase A2, active site domain containing protein. (Os05t0184901-01)
Os07g0184950	None	Os07t0184950-00	protein_coding	Conserved hypothetical protein. (Os07t0184950-00)
Os06g0185100	LOC_Os06g08600.1	Os06t0185100-00	protein_coding	Similar to estradiol 17-beta-dehydrogenase 8. (Os06t0185100-00)
Os01g0185900	LOC_Os01g09080.1	Os01t0185900-01	protein_coding	Similar to WRKY 1 (Fragment). (Os01t0185900-01)
Os11g0186300	LOC_Os11g08314.1	Os11t0186300-01	protein_coding	Similar to Ankyrin-like protein. (Os11t0186300-01)
Os03g0186900	LOC_Os03g08790.1	Os03t0186900-01	protein_coding	Radc1. (Os03t0186900-01)
Os02g0187000	LOC_Os02g09410.1	Os02t0187000-00	protein_coding	Similar to Cytochrome P450 CYP71K14. (Os02t0187000-00)
Os03g0187800	LOC_Os03g08880.1	Os03t0187800-01	protein_coding	Protein of unknown function DUF250 domain containing protein. (Os03t0187800-01)
Os03g0188400	LOC_Os03g08930.1	Os03t0188400-01	protein_coding	Helix-loop-helix DNA-binding domain containing protein. (Os03t0188400-01)
Os05g0188700	LOC_Os05g09640.1	Os05t0188700-01	protein_coding	Leucine-rich repeat domain containing protein. (Os05t0188700-01)
Os05g0189300	LOC_Os05g09704.1	Os05t0189300-01	protein_coding	Vegetative storage protein/acid phosphatase domain containing protein. (Os05t0189300-01)
Os08g0189400	LOC_Os08g08990.1	Os08t0189400-00	protein_coding	Germin-like protein precursor. (Os08t0189400-00)
Os08g0189500	LOC_Os08g09000.1	Os08t0189500-01	protein_coding	Germin-like protein 8-6, Disease resistance (Os08t0189500-01)
Os08g0189600	LOC_Os08g09010.1	Os08t0189600-01	protein_coding	Germin-like protein 8-7, Disease resistance (Os08t0189600-01)
Os08g0189700	LOC_Os08g09020.1	Os08t0189700-01	protein_coding	Similar to Oxalate oxidase-like protein or germin-like protein (Germin-like 8) (Germin-like 12). (Os08t0189700-01)
Os08g0189850	LOC_Os08g09040.1	Os08t0189850-00	protein_coding	Similar to Oxalate oxidase-like protein or germin-like protein (Germin-like 8) (Germin-like 12). (Os08t0189850-00)
Os08g0189900	LOC_Os08g09060.1	Os08t0189900-00	protein_coding	Similar to Oxalate oxidase-like protein or germin-like protein (Germin-like 8) (Germin-like 12). (Os08t0189900-00)
Os08g0190100	LOC_Os08g09080.1	Os08t0190100-01	protein_coding	Similar to Germin-like protein 8-7. (Os08t0190100-01)
Os01g0190500	LOC_Os01g09470.1	Os01t0190500-01	protein_coding	IQ calmodulin-binding region domain containing protein. (Os01t0190500-01)
Os02g0190500	LOC_Os02g09740.1	Os02t0190500-01	protein_coding	Serine/threonine protein kinase-related domain containing protein. (Os02t0190500-01)
Os08g0191250	None	Os08t0191250-00	protein_coding	Hypothetical gene. (Os08t0191250-00)
Os07g0191401	None	Os07t0191401-00	protein_coding	Hypothetical protein. (Os07t0191401-00)
Os12g0191500	LOC_Os12g08920.1	Os12t0191500-01	protein_coding	Similar to Peroxidase 43 precursor (EC 1.11.1.7) (Atperox P43). (Os12t0191500-01)
Os01g0191800	LOC_Os01g09580.1	Os01t0191800-01,Os01t0191800-02	protein_coding	Similar to Aurora kinase. (Os01t0191800-01);Similar to Aurora kinase. (Os01t0191800-02)
Os05g0191800	None	Os05t0191800-00	ncRNA	Non-protein coding transcript. (Os05t0191800-00)
Os06g0192400	LOC_Os06g09270.1	Os06t0192400-01	protein_coding	Glycosyl transferase, family 31 protein. (Os06t0192400-01)
Os11g0192400	LOC_Os11g08750.1	Os11t0192400-01	protein_coding	Pectin lyase fold/virulence factor domain containing protein. (Os11t0192400-01)
Os01g0192900	LOC_Os01g09700.1	Os01t0192900-00	protein_coding	1-aminocyclopropane-1-carboxylate synthase family protein. (Os01t0192900-00)
Os07g0193200	LOC_Os07g09530.1	Os07t0193200-00	protein_coding	Ankyrin repeat containing protein. (Os07t0193200-00)
Os06g0193200	LOC_Os06g09340.1	Os06t0193200-01	protein_coding	Similar to Pectin methylesterase 8 (Fragment). (Os06t0193200-01)
Os01g0193500	LOC_Os01g09740.1	Os01t0193500-00	protein_coding	Conserved hypothetical protein. (Os01t0193500-00)
Os08g0194350	None	Os08t0194350-00	protein_coding	F-box domain, Skp2-like domain containing protein. (Os08t0194350-00)
Os10g0195600	LOC_Os10g11980.1	Os10t0195600-01	protein_coding	Transferase family protein. (Os10t0195600-01)
Os04g0196850	None	Os04t0196850-00	protein_coding	Similar to OSIGBa0132I10.3 protein. (Os04t0196850-00)
Os06g0197550	LOC_Os06g09688.1	Os06t0197550-00	protein_coding	Similar to Chaperonin. (Os06t0197550-00)
Os11g0198900	LOC_Os11g09230.1	Os11t0198900-01	protein_coding	Hypothetical conserved gene. (Os11t0198900-01)
Os03g0199200	None	Os03t0199200-01	protein_coding	Conserved hypothetical protein. (Os03t0199200-01)
Os03g0199500	LOC_Os03g10260.1	Os03t0199500-01	protein_coding	Conserved hypothetical protein. (Os03t0199500-01)
Os08g0199525	LOC_Os08g09940.1	Os08t0199525-00	protein_coding	ADP-glucose pyrophosphorylase, conserved site domain containing protein. (Os08t0199525-00)
Os12g0199800	LOC_Os12g09790.1	Os12t0199800-01	protein_coding	Similar to Cyt-P450 monooxygenase. (Os12t0199800-01)
Os08g0200100	LOC_Os08g10010.1	Os08t0200100-01	protein_coding	Ribonucleotide reductase-related domain containing protein. (Os08t0200100-01)
Os01g0201275	LOC_Os01g10460.1	Os01t0201275-00	protein_coding	Conserved hypothetical protein. (Os01t0201275-00)
Os07g0201300	LOC_Os07g10160.1	Os07t0201300-00	protein_coding	UDP-glucuronosyl/UDP-glucosyltransferase domain containing protein. (Os07t0201300-00)
Os05g0201700	LOC_Os05g11210.1	Os05t0201700-00	protein_coding	Hypothetical conserved gene. (Os05t0201700-00)
Os07g0202000	LOC_Os07g10240.1	Os07t0202000-00	protein_coding	UDP-glucuronosyl/UDP-glucosyltransferase family protein. (Os07t0202000-00)
Os02g0202000	LOC_Os02g10760.1	Os02t0202000-00	protein_coding	Similar to ethylene responsive element. (Os02t0202000-00)
Os08g0202200	LOC_Os08g10240.1	Os08t0202200-01	protein_coding	Conserved hypothetical protein. (Os08t0202200-01)
Os08g0202300	LOC_Os08g10244.1	Os08t0202300-01,Os08t0202300-02,Os08t0202300-03,Os08t0202300-04	protein_coding	Hypothetical conserved gene. (Os08t0202300-01);Conserved hypothetical protein. (Os08t0202300-02);Reverse transcriptase domain containing protein. (Os08t0202300-03);Similar to SHR5-receptor-like kinase (Fragment). (Os08t0202300-04)
Os12g0202700	LOC_Os12g10140.1	Os12t0202700-00	protein_coding	Similar to N-methyltransferase. (Os12t0202700-00)
Os08g0203100	LOC_Os08g10290.1	Os08t0203100-01	protein_coding	Hypothetical conserved gene. (Os08t0203100-01)
Os08g0203201	LOC_Os08g10290.1	Os08t0203201-00	protein_coding	Similar to SHR5-receptor-like kinase (Fragment). (Os08t0203201-00)
Os08g0203400	LOC_Os08g10310.1	Os08t0203400-01	protein_coding	Protein kinase, core domain containing protein. (Os08t0203400-01)
Os08g0203501	None	Os08t0203501-00	ncRNA	Non-protein coding transcript. (Os08t0203501-00)
Os05g0205100	LOC_Os05g11570.1	Os05t0205100-01	protein_coding	NLI interacting factor domain containing protein. (Os05t0205100-01)
Os02g0205200	LOC_Os02g11040.1	Os02t0205200-01	protein_coding	Similar to Unidentified precursor. (Os02t0205200-01)
Os05g0205400	LOC_Os05g11580.1	Os05t0205400-00	protein_coding	Conserved hypothetical protein. (Os05t0205400-00)
Os07g0205600	None	Os07t0205600-00	protein_coding	Hypothetical protein. (Os07t0205600-00)
Os01g0205900	LOC_Os01g10850.1	Os01t0205900-01,Os01t0205900-02	protein_coding	Similar to Class III peroxidase GvPx2b (Fragment). (Os01t0205900-01);Similar to Class III peroxidase GvPx2b (Fragment). (Os01t0205900-02)
Os08g0207401	None	Os08t0207401-00	protein_coding	Hypothetical gene. (Os08t0207401-00)
Os03g0207800	LOC_Os03g10980.1	Os03t0207800-00	protein_coding	Armadillo-like helical domain containing protein. (Os03t0207800-00)
Os05g0208100	LOC_Os05g11790.1	Os05t0208100-01	protein_coding	Similar to CBL-interacting serine/threonine-protein kinase 15 (EC 2.7.1.37) (Serine/threonine-protein kinase ATPK10) (SOS2-like protein kinase PKS3) (SOS-interacting protein 2) (SNF1-related kinase 3.1). (Os05t0208100-01)
Os01g0208400	LOC_Os01g11010.1	Os01t0208400-01	protein_coding	Similar to peptide-N4-asparagine amidase A. (Os01t0208400-01)
Os04g0208450	None	Os04t0208450-01	protein_coding	Hypothetical gene. (Os04t0208450-01)
Os11g0208800	LOC_Os11g10290.1	Os11t0208800-01	protein_coding	Similar to Receptor-like protein kinase. (Os11t0208800-01)
Os01g0208800	None	Os01t0208800-01	protein_coding	Similar to Phosphoenolpyruvate carboxylase (Fragment). (Os01t0208800-01)
Os12g0209300	LOC_Os12g10670.1	Os12t0209300-00	protein_coding	Similar to ATPase, AAA family protein. (Os12t0209300-00)
Os10g0209433	None	Os10t0209433-00	protein_coding	Hypothetical conserved gene. (Os10t0209433-00)
Os11g0210100	LOC_Os11g10460.1	Os11t0210100-01	protein_coding	Similar to Class III peroxidase 133. (Os11t0210100-01)
Os01g0210300	LOC_Os01g11210.1	Os01t0210300-01	protein_coding	Conserved hypothetical protein. (Os01t0210300-01)
Os12g0210500	LOC_Os12g10750.1	Os12t0210500-00	protein_coding	Conserved hypothetical protein. (Os12t0210500-00)
Os01g0210900	LOC_Os01g11270.1	Os01t0210900-01	protein_coding	Cytochrome P450 family protein. (Os01t0210900-01)
Os01g0211200	LOC_Os01g11300.1	Os01t0211200-00	protein_coding	Cytochrome P450 family protein. (Os01t0211200-00)
Os01g0211800	LOC_Os01g11350.1	Os01t0211800-01	protein_coding	Similar to VirE2-interacting protein VIP1. (Os01t0211800-01)
Os05g0212350	None	Os05t0212350-00	protein_coding	Hypothetical protein. (Os05t0212350-00)
Os01g0212900	None	Os01t0212900-00	protein_coding	Hypothetical conserved gene. (Os01t0212900-00)
Os05g0212900	LOC_Os05g12210.1	Os05t0212900-00	protein_coding	Similar to Chalcone synthase J (EC 2.3.1.74) (Naringenin-chalcone synthase J). (Os05t0212900-00)
Os08g0213200	LOC_Os08g11200.1	Os08t0213200-00	protein_coding	Hypothetical conserved gene. (Os08t0213200-00)
Os07g0214100	LOC_Os07g11360.1	Os07t0214100-01	protein_coding	Seed allergenic protein RA17 precursor. (Os07t0214100-01)
Os08g0214300	None	Os08t0214300-00	protein_coding	Hypothetical conserved gene. (Os08t0214300-00)
Os11g0214400	LOC_Os11g10800.1	Os11t0214400-01	protein_coding	Plant disease resistance response protein family protein. (Os11t0214400-01)
Os01g0215750	None	Os01t0215750-01	protein_coding	Hypothetical gene. (Os01t0215750-01)
Os01g0216000	LOC_Os01g11730.1	Os01t0216000-01	protein_coding	Lipase, GDSL domain containing protein. (Os01t0216000-01)
Os01g0216150	None	Os01t0216150-00	protein_coding	Hypothetical protein. (Os01t0216150-00)
Os01g0216500	LOC_Os01g11760.1	Os01t0216500-00	protein_coding	Lipase, GDSL domain containing protein. (Os01t0216500-00)
Os05g0217000	LOC_Os05g12580.1	Os05t0217000-01	protein_coding	Protein of unknown function DUF1070 family protein. (Os05t0217000-01)
Os06g0217700	LOC_Os06g11400.1	Os06t0217700-01	protein_coding	Conserved hypothetical protein. (Os06t0217700-01)
Os06g0218900	LOC_Os06g11520.1	Os06t0218900-00	protein_coding	Similar to predicted protein. (Os06t0218900-00)
Os03g0219100	LOC_Os03g11950.1	Os03t0219100-01	protein_coding	Cellular retinaldehyde-binding/triple function, C-terminal domain containing protein. (Os03t0219100-01)
Os02g0219200	LOC_Os02g12730.1	Os02t0219200-01,Os02t0219200-02,Os02t0219200-03	protein_coding	Similar to Beta-galactosidase precursor (EC 3.2.1.23) (Lactase) (Acid beta- galactosidase) (Exo-(1-->4)-beta-D-galactanase). (Os02t0219200-01);Similar to Beta-galactosidase. (Os02t0219200-02);Similar to Beta-galactosidase. (Os02t0219200-03)
Os02g0219300	None	Os02t0219300-01	protein_coding	Hypothetical protein. (Os02t0219300-01)
Os11g0220500	LOC_Os11g11350.1	Os11t0220500-00	protein_coding	Conserved hypothetical protein. (Os11t0220500-00)
Os06g0220600	LOC_Os06g11730.1	Os06t0220600-01	protein_coding	RNA recognition motif domain domain containing protein. (Os06t0220600-01)
Os01g0220700	LOC_Os01g12130.1	Os01t0220700-00	protein_coding	Similar to predicted protein. (Os01t0220700-00)
Os07g0222200	LOC_Os07g12100.1	Os07t0222200-01	protein_coding	Protein of unknown function DUF594 domain containing protein. (Os07t0222200-01)
Os11g0225000	LOC_Os11g11780.1	Os11t0225000-01	protein_coding	Serine/threonine protein kinase-related domain containing protein. (Os11t0225000-01)
Os02g0225900	LOC_Os02g13260.1	Os02t0225900-00	protein_coding	Conserved hypothetical protein. (Os02t0225900-00)
Os12g0226066	None	Os12t0226066-00	ncRNA	Non-protein coding transcript. (Os12t0226066-00)
Os06g0226500	LOC_Os06g12210.1	Os06t0226500-01	protein_coding	Helix-loop-helix protein, Brassinosteroid signaling (Os06t0226500-01)
Os02g0226801	LOC_Os02g13330.1	Os02t0226801-00	protein_coding	Similar to bet v I allergen family protein. (Os02t0226801-00)
Os11g0226966	LOC_Os11g11970.1	Os11t0226966-00	protein_coding	Hypothetical conserved gene. (Os11t0226966-00)
Os12g0227400	LOC_Os12g12590.1	Os12t0227400-01	protein_coding	Allyl alcohol dehydrogenase. (Os12t0227400-01)
Os04g0228100	LOC_Os04g15800.1	Os04t0228100-01	protein_coding	Similar to H0209A05.2 protein. (Os04t0228100-01)
Os12g0228300	LOC_Os12g12650.1	Os12t0228300-01	protein_coding	Conserved hypothetical protein. (Os12t0228300-01)
Os06g0229900	None	Os06t0229900-01	protein_coding	Similar to Starch synthase IIa (EC 2.4.1.21) (Fragment). (Os06t0229900-01)
Os02g0230250	None	Os02t0230250-00	ncRNA	Non-protein coding transcript. (Os02t0230250-00)
Os12g0231700	LOC_Os12g12990.1	Os12t0231700-00	protein_coding	Transposase, Ptta/En/Spm, plant domain containing protein. (Os12t0231700-00)
Os03g0233000	LOC_Os03g13050.1	Os03t0233000-01	protein_coding	Protein of unknown function DUF607 family protein. (Os03t0233000-01)
Os03g0233200	LOC_Os03g13070.1	Os03t0233200-00	protein_coding	Similar to Thaumatin-like protein; 23251-22305. (Os03t0233200-00)
Os12g0233500	LOC_Os12g13140.1	Os12t0233500-01	protein_coding	Hypothetical conserved gene. (Os12t0233500-01)
Os03g0234500	LOC_Os03g13180.1	Os03t0234500-01	protein_coding	Haem peroxidase, plant/fungal/bacterial family protein. (Os03t0234500-01)
Os03g0235000	LOC_Os03g13210.1	Os03t0235000-01	protein_coding	Similar to Peroxidase. (Os03t0235000-01)
Os05g0236600	None	Os05t0236600-00	protein_coding	Protein of unknown function DUF594 domain containing protein. (Os05t0236600-00)
Os02g0236600	LOC_Os02g14160.1	Os02t0236600-01	protein_coding	Peroxidase P7 (EC 1.11.1.7) (TP7). (Os02t0236600-01)
Os11g0238400	LOC_Os11g13490.1	Os11t0238400-01	protein_coding	Protein of unknown function DUF3475 domain containing protein. (Os11t0238400-01)
Os03g0239000	LOC_Os03g13570.1	Os03t0239000-01	protein_coding	Concanavalin A-like lectin/glucanase, subgroup domain containing protein. (Os03t0239000-01)
Os02g0240300	LOC_Os02g14440.1	Os02t0240300-01	protein_coding	Similar to Class III peroxidase GvPx2b (Fragment). (Os02t0240300-01)
Os08g0244500	LOC_Os08g14700.1	Os08t0244500-00	protein_coding	Similar to hydrolase, hydrolyzing O-glycosyl compounds. (Os08t0244500-00)
Os03g0244750	None	Os03t0244750-00	protein_coding	Conserved hypothetical protein. (Os03t0244750-00)
Os03g0245200	LOC_Os03g14130.1	Os03t0245200-01	protein_coding	Protein of unknown function DUF1210 family protein. (Os03t0245200-01)
Os03g0245300	LOC_Os03g14140.1	Os03t0245300-01	protein_coding	Similar to Hydroxyproline-rich glycoprotein DZ-HRGP precursor. (Os03t0245300-01)
Os03g0246100	LOC_Os03g14210.1	Os03t0246100-01	protein_coding	Glycoside hydrolase, family 17 protein. (Os03t0246100-01)
Os09g0246300	LOC_Os09g07154.1	Os09t0246300-01,Os09t0246300-02	protein_coding	Hypothetical protein. (Os09t0246300-01);Conserved hypothetical protein. (Os09t0246300-02)
Os11g0247000	LOC_Os11g14190.1	Os11t0247000-01,Os11t0247000-02	protein_coding	Similar to Auxin-inducible protein. (Os11t0247000-01);Similar to Auxin-inducible protein. (Os11t0247000-02)
Os02g0247100	LOC_Os02g14910.1	Os02t0247100-00	protein_coding	Similar to bZIP transcription factor family protein. (Os02t0247100-00)
Os08g0247700	LOC_Os08g14950.1	Os08t0247700-00	protein_coding	Protein kinase, catalytic domain domain containing protein. (Os08t0247700-00)
Os01g0247900	LOC_Os01g14530.1	Os01t0247900-01	protein_coding	AWPM-19-like family protein. (Os01t0247900-01)
Os08g0248700	LOC_Os08g15020.1	Os08t0248700-01	protein_coding	Similar to Blind. (Os08t0248700-01)
Os01g0248900	LOC_Os01g14650.1	Os01t0248900-01	protein_coding	Similar to Expansin Os-EXPA3. (Os01t0248900-01)
Os01g0249050	None	Os01t0249050-00	protein_coding	Hypothetical protein. (Os01t0249050-00)
Os01g0249100	LOC_Os01g14660.1	Os01t0249100-00	protein_coding	Similar to Expansin-A9. (Os01t0249100-00)
Os09g0249100	None	Os09t0249100-01	protein_coding	Hypothetical protein. (Os09t0249100-01)
Os11g0249400	LOC_Os11g14400.1	Os11t0249400-00	protein_coding	Similar to Polygalacturonase family protein, expressed. (Os11t0249400-00)
Os01g0249800	None	Os01t0249800-00	protein_coding	Heavy metal-associated domain, HMA domain containing protein. (Os01t0249800-00)
Os12g0249900	LOC_Os12g14699.1	Os12t0249900-01	protein_coding	Protein kinase, core domain containing protein. (Os12t0249900-01)
Os04g0249900	LOC_Os04g17669.1	Os04t0249900-01	protein_coding	Hypothetical gene. (Os04t0249900-01)
Os11g0250400	None	Os11t0250400-01	protein_coding	Conserved hypothetical protein. (Os11t0250400-01)
Os07g0250501	LOC_Os07g14660.1	Os07t0250501-00	protein_coding	Conserved hypothetical protein. (Os07t0250501-00)
Os11g0250600	LOC_Os11g14480.1	Os11t0250600-00	protein_coding	Similar to cDNA clone:001-115-E06, full insert sequence. (Os11t0250600-00)
Os05g0250700	LOC_Os05g16200.1	Os05t0250700-00	protein_coding	Similar to NB-ARC domain containing protein. (Os05t0250700-00)
Os05g0251400	LOC_Os05g16250.1	Os05t0251400-01	protein_coding	Conserved hypothetical protein. (Os05t0251400-01)
Os01g0251400	LOC_Os01g14850.1	Os01t0251400-01	protein_coding	Conserved hypothetical protein. (Os01t0251400-01)
Os03g0251425	None	Os03t0251425-00	protein_coding	Similar to Histone-like transcription factor and archaeal histone family protein, expressed. (Os03t0251425-00)
Os07g0251900	LOC_Os07g14820.1	Os07t0251900-01	protein_coding	Leucine-rich repeat, N-terminal domain containing protein. (Os07t0251900-01)
Os07g0252200	None	Os07t0252200-01	protein_coding	Hypothetical conserved gene. (Os07t0252200-01)
Os01g0252300	LOC_Os01g14880.1	Os01t0252300-01	protein_coding	Conserved hypothetical protein. (Os01t0252300-01)
Os04g0252550	None	Os04t0252550-00	ncRNA	Non-protein coding transcript. (Os04t0252550-00)
Os01g0253400	LOC_Os01g14960.1	Os01t0253400-01	protein_coding	Protein of unknown function DUF1218 family protein. (Os01t0253400-01)
Os01g0254300	LOC_Os01g15039.1	Os01t0254300-00	protein_coding	Pectinesterase (EC 3.1.1.11) (Fragment). (Os01t0254300-00)
Os09g0255101	None	Os09t0255101-00	protein_coding	Hypothetical conserved gene. (Os09t0255101-00)
Os09g0255333	None	Os09t0255333-01	protein_coding	Hypothetical gene. (Os09t0255333-01)
Os11g0255500	LOC_Os11g14910.1	Os11t0255500-01	protein_coding	Similar to Allyl alcohol dehydrogenase; NADP-dependent oxidoreductase-like protein. (Os11t0255500-01)
Os06g0256000	LOC_Os06g14460.1	Os06t0256000-01	protein_coding	Conserved hypothetical protein. (Os06t0256000-01)
Os02g0256100	LOC_Os02g15690.1	Os02t0256100-01,Os02t0256100-02,Os02t0256100-03	protein_coding	Pectin lyase fold/virulence factor domain containing protein. (Os02t0256100-01);Pectin lyase fold/virulence factor domain containing protein. (Os02t0256100-02);Pectin lyase fold/virulence factor domain containing protein. (Os02t0256100-03)
Os03g0256800	LOC_Os03g15180.1	Os03t0256800-00	protein_coding	Similar to RhoGAP domain containing protein, expressed. (Os03t0256800-00)
Os07g0257400	None	Os07t0257400-00	protein_coding	Hypothetical protein. (Os07t0257400-00)
Os06g0257600	LOC_Os06g14630.1	Os06t0257600-01	protein_coding	Esterase, SGNH hydrolase-type domain containing protein. (Os06t0257600-01)
Os02g0258200	LOC_Os02g15810.1	Os02t0258200-01	protein_coding	Similar to high mobility group family. (Os02t0258200-01)
Os02g0258250	LOC_Os02g15810.1	Os02t0258250-00	protein_coding	Hypothetical conserved gene. (Os02t0258250-00)
Os11g0259700	LOC_Os11g15300.1	Os11t0259700-01	protein_coding	Similar to SAM dependent carboxyl methyltransferase family protein. (Os11t0259700-01)
Os01g0259966	None	Os01t0259966-00	ncRNA	Non-protein coding transcript. (Os01t0259966-00)
Os06g0260250	None	Os06t0260250-00	protein_coding	Hypothetical protein. (Os06t0260250-00)
Os03g0260600	LOC_Os03g15440.1	Os03t0260600-01	protein_coding	Helix-loop-helix DNA-binding domain containing protein. (Os03t0260600-01)
Os08g0263000	LOC_Os08g16320.1	Os08t0263000-00	protein_coding	Similar to Cytochrome P450-like protein (CYP86B1). (Os08t0263000-00)
Os01g0263000	LOC_Os01g15810.1	Os01t0263000-00	protein_coding	Similar to Peroxidase. (Os01t0263000-00)
Os06g0263450	None	Os06t0263450-00	protein_coding	Hypothetical protein. (Os06t0263450-00)
Os11g0264000	LOC_Os11g16260.1	Os11t0264000-00	protein_coding	Cupredoxin domain containing protein. (Os11t0264000-00)
Os11g0264500	LOC_Os11g16310.1	Os11t0264500-00	protein_coding	Hypothetical conserved gene. (Os11t0264500-00)
Os03g0264950	LOC_Os03g15830.1	Os03t0264950-00	protein_coding	Similar to HAT family dimerisation domain containing protein. (Os03t0264950-00)
Os06g0265400	LOC_Os06g15480.1	Os06t0265400-01	protein_coding	Similar to Transcription factor HBP-1b(C38) (Fragment). (Os06t0265400-01)
Os08g0267300	LOC_Os08g16660.1	Os08t0267300-00	protein_coding	Peptidase A1 domain containing protein. (Os08t0267300-00)
Os09g0268700	LOC_Os09g09550.1	Os09t0268700-00	protein_coding	Protein of unknown function DUF247, plant domain containing protein. (Os09t0268700-00)
Os09g0268800	LOC_Os09g09560.1	Os09t0268800-00	protein_coding	Conserved hypothetical protein. (Os09t0268800-00)
Os05g0269200	LOC_Os05g18670.1	Os05t0269200-00	protein_coding	Similar to inner membrane transport protein. (Os05t0269200-00)
Os11g0270000	LOC_Os11g16970.1	Os11t0270000-01	protein_coding	Crotonase, core domain containing protein. (Os11t0270000-01)
Os03g0270500	LOC_Os03g16390.1	Os03t0270500-01	protein_coding	Protein of unknown function DUF668 family protein. (Os03t0270500-01)
Os06g0270982	None	Os06t0270982-00	protein_coding	Hypothetical protein. (Os06t0270982-00)
Os06g0271000	LOC_Os06g16000.1	Os06t0271000-00	protein_coding	UDP-glucuronosyl/UDP-glucosyltransferase domain containing protein. (Os06t0271000-00)
Os05g0272400	LOC_Os05g19010.1	Os05t0272400-01	protein_coding	Hypothetical protein. (Os05t0272400-01)
Os06g0273200	LOC_Os06g16200.1	Os06t0273200-00	protein_coding	Protein of unknown function DUF231, plant domain containing protein. (Os06t0273200-00)
Os12g0273700	LOC_Os12g17530.1	Os12t0273700-01	protein_coding	Conserved hypothetical protein. (Os12t0273700-01)
Os12g0274200	LOC_Os12g17570.1	Os12t0274200-01	protein_coding	Lipase, GDSL domain containing protein. (Os12t0274200-01)
Os03g0275100	LOC_Os03g16760.1	Os03t0275100-01,Os03t0275100-02	protein_coding	Similar to TA11 protein (Fragment). (Os03t0275100-01);Similar to TA11 protein (Fragment). (Os03t0275100-02)
Os09g0275400	LOC_Os09g10340.1	Os09t0275400-01	protein_coding	Cytochrome P450 family protein. (Os09t0275400-01)
Os03g0275800	None	Os03t0275800-01	protein_coding	Hypothetical protein. (Os03t0275800-01)
Os05g0276100	LOC_Os05g19500.1	Os05t0276100-01	protein_coding	Similar to Na+/H+ exchangeing protein-like (Cation/H+ exchanger). (Os05t0276100-01)
Os06g0278000	LOC_Os06g16640.1	Os06t0278000-00	protein_coding	Glucoamylase, putatuve domain containing protein. (Os06t0278000-00)
Os06g0278150	None	Os06t0278150-00	ncRNA	Non-protein coding transcript. (Os06t0278150-00)
Os11g0278300	LOC_Os11g17720.1	Os11t0278300-00	protein_coding	Hypothetical conserved gene. (Os11t0278300-00)
Os12g0278401	LOC_Os12g18090.1	Os12t0278401-00	protein_coding	Conserved hypothetical protein. (Os12t0278401-00)
Os04g0280500	LOC_Os04g21130.1	Os04t0280500-00	protein_coding	Similar to Non-S-locus F-box-like protein 2011 (Fragment). (Os04t0280500-00)
Os09g0280750	None	Os09t0280750-01	ncRNA	Non-protein coding transcript. (Os09t0280750-01)
Os01g0281200	LOC_Os01g17402.1	Os01t0281200-01	protein_coding	Similar to Type B-like cyclin (Fragment). (Os01t0281200-01)
Os06g0282000	LOC_Os06g17020.1	Os06t0282000-01	protein_coding	UDP-glucuronosyl/UDP-glucosyltransferase family protein. (Os06t0282000-01)
Os09g0282300	LOC_Os09g10980.1	Os09t0282300-00	protein_coding	Zinc finger, C2H2-type/integrase, DNA-binding domain containing protein. (Os09t0282300-00)
Os12g0282766	None	Os12t0282766-00	protein_coding	Conserved hypothetical protein. (Os12t0282766-00)
Os12g0284525	LOC_Os12g18670.1	Os12t0284525-00	protein_coding	Conserved hypothetical protein. (Os12t0284525-00)
Os03g0286500	LOC_Os03g17760.1	Os03t0286500-01	protein_coding	Similar to RNA-binding region containing protein 1 (HSRNASEB) (ssDNA binding protein SEB4) (CLL-associated antigen KW-5). Splice isoform 2. (Os03t0286500-01)
Os06g0286900	None	Os06t0286900-01	protein_coding	Molybdopterin oxidoreductase, prokaryotic, conserved site domain containing protein. (Os06t0286900-01)
Os03g0289350	None	Os03t0289350-00	protein_coding	Hypothetical protein. (Os03t0289350-00)
Os01g0289732	None	Os01t0289732-01	protein_coding	Similar to WRKY transcription factor 6-like (WRKY transcription factor 9). (Os01t0289732-01)
Os11g0290600	LOC_Os11g18660.1	Os11t0290600-01	protein_coding	Conserved hypothetical protein. (Os11t0290600-01)
Os03g0291200	LOC_Os03g18120.1	Os03t0291200-01	protein_coding	Protein of unknown function DUF231, plant domain containing protein. (Os03t0291200-01)
Os11g0291450	LOC_Os11g18730.1	Os11t0291450-00	ncRNA	Non-protein coding transcript. (Os11t0291450-00)
Os11g0291475	None	Os11t0291475-00	protein_coding	Hypothetical protein. (Os11t0291475-00)
Os11g0291500	LOC_Os11g18730.1	Os11t0291500-01	protein_coding	Similar to Beta-D-xylosidase. (Os11t0291500-01)
Os07g0292100	LOC_Os07g19160.1	Os07t0292100-00	protein_coding	Similar to CYP71B6 (CYTOCHROME P450 71B6); electron carrier/ heme binding / iron ion binding / monooxygenase/ oxygen binding. (Os07t0292100-00)
Os11g0294400	LOC_Os11g18940.1	Os11t0294400-01,Os11t0294400-02	protein_coding	Similar to WW domain containing protein, expressed. (Os11t0294400-01);Similar to WW domain containing protein. (Os11t0294400-02)
Os04g0295500	LOC_Os04g22910.1	Os04t0295500-01	protein_coding	Conserved hypothetical protein. (Os04t0295500-01)
Os01g0296200	LOC_Os01g19170.1	Os01t0296200-00	protein_coding	Similar to polygalacturonase. (Os01t0296200-00)
Os03g0297900	LOC_Os03g18640.1	Os03t0297900-00	protein_coding	Similar to laccase 90c. (Os03t0297900-00)
Os04g0297933	LOC_Os04g23170.1	Os04t0297933-00	protein_coding	Similar to kinase family protein. (Os04t0297933-00)
Os11g0298000	LOC_Os11g19240.1	Os11t0298000-00	protein_coding	Similar to amino acid transporter. (Os11t0298000-00)
Os06g0298100	LOC_Os06g19430.1	Os06t0298100-01	protein_coding	Conserved hypothetical protein. (Os06t0298100-01)
Os05g0298300	None	Os05t0298300-00	protein_coding	Hypothetical protein. (Os05t0298300-00)
Os06g0299300	LOC_Os06g19550.1	Os06t0299300-01	protein_coding	Short-chain dehydrogenase/reductase SDR domain containing protein. (Os06t0299300-01)
Os03g0301550	None	Os03t0301550-01	protein_coding	Hypothetical gene. (Os03t0301550-01)
Os03g0301600	LOC_Os03g18960.1	Os03t0301600-01	protein_coding	Conserved hypothetical protein. (Os03t0301600-01)
Os05g0302350	None	Os05t0302350-01	protein_coding	Hypothetical gene. (Os05t0302350-01)
Os03g0304100	LOC_Os03g19170.1	Os03t0304100-01	protein_coding	Conserved hypothetical protein. (Os03t0304100-01)
Os01g0304100	LOC_Os01g19850.1	Os01t0304100-00	protein_coding	Similar to Cation chloride cotransporter. (Os01t0304100-00)
Os09g0306232	None	Os09t0306232-01	protein_coding	Hypothetical gene. (Os09t0306232-01)
Os04g0306300	LOC_Os04g24130.1	Os04t0306300-00	protein_coding	Thaumatin, pathogenesis-related domain containing protein. (Os04t0306300-00)
Os06g0306300	LOC_Os06g20150.1	Os06t0306300-01	protein_coding	Haem peroxidase domain containing protein. (Os06t0306300-01)
Os03g0307300	LOC_Os03g19427.1	Os03t0307300-01	protein_coding	Nicotianamine synthase 1 (EC 2.5.1.43) (S-adenosyl-L-methionine:S- adenosyl-L-methionine:S-adenosyl-methionine 3-amino-3- carboxypropyltransferase 1) (OsNAS1). (Os03t0307300-01)
Os02g0308400	LOC_Os02g20540.1	Os02t0308400-02,Os02t0308400-04	protein_coding	FAS1 domain domain containing protein. (Os02t0308400-02);FAS1 domain domain containing protein. (Os02t0308400-04)
Os01g0308600	LOC_Os01g20730.1	Os01t0308600-00	protein_coding	Conserved hypothetical protein. (Os01t0308600-00)
Os01g0309100	LOC_Os01g20780.1	Os01t0309100-01	protein_coding	Similar to anther-specific protein SF18. (Os01t0309100-01)
Os03g0310633	None	Os03t0310633-00	ncRNA	Non-protein coding transcript. (Os03t0310633-00)
Os04g0310900	None	Os04t0310900-00	protein_coding	Hypothetical protein. (Os04t0310900-00)
Os09g0311600	LOC_Os09g14100.1	Os09t0311600-01	protein_coding	Similar to NBS-LRR type resistance protein (Fragment). (Os09t0311600-01)
Os03g0312100	LOC_Os03g19820.1	Os03t0312100-00	protein_coding	Hypothetical conserved gene. (Os03t0312100-00)
Os03g0314500	LOC_Os03g19990.1	Os03t0314500-01,Os03t0314500-02	protein_coding	WD40-like Beta Propeller domain containing protein. (Os03t0314500-01);Hypothetical conserved gene. (Os03t0314500-02)
Os06g0314501	LOC_Os06g20900.1	Os06t0314501-01	protein_coding	Conserved hypothetical protein. (Os06t0314501-01)
Os06g0315300	LOC_Os06g21020.1	Os06t0315300-00	protein_coding	SAM dependent carboxyl methyltransferase domain containing protein. (Os06t0315300-00)
Os01g0316100	LOC_Os01g21380.1	Os01t0316100-00	protein_coding	FAD dependent oxidoreductase family protein. (Os01t0316100-00)
Os03g0316200	LOC_Os03g20120.1	Os03t0316200-01	protein_coding	Similar to Galactinol synthase (Fragment). (Os03t0316200-01)
Os01g0317500	LOC_Os01g21520.1	Os01t0317500-00	protein_coding	Similar to esterase/lipase/thioesterase family protein. (Os01t0317500-00)
Os01g0318202	None	Os01t0318202-01	protein_coding	Hypothetical gene. (Os01t0318202-01)
Os01g0318400	LOC_Os01g21590.1	Os01t0318400-00	protein_coding	Conserved hypothetical protein. (Os01t0318400-00)
Os01g0319066	None	Os01t0319066-00	protein_coding	Hypothetical protein. (Os01t0319066-00)
Os09g0319800	LOC_Os09g15050.1	Os09t0319800-01	protein_coding	Terpene synthase-like domain containing protein. (Os09t0319800-01)
Os05g0320500	LOC_Os05g25620.1	Os05t0320500-00	protein_coding	Conserved hypothetical protein. (Os05t0320500-00)
Os03g0320800	LOC_Os03g20450.1	Os03t0320800-01,Os03t0320800-02	protein_coding	Similar to Leucine Rich Repeat family protein, expressed. (Os03t0320800-01);Similar to Leucine Rich Repeat family protein, expressed. (Os03t0320800-02)
Os02g0320800	LOC_Os02g21550.1	Os02t0320800-01	protein_coding	Similar to Iron/ascorbate-dependent oxidoreductase. (Os02t0320800-01)
Os03g0320850	None	Os03t0320850-00	protein_coding	Hypothetical gene. (Os03t0320850-00)
Os05g0321900	None	Os05t0321900-01	protein_coding	DNA-binding WRKY domain containing protein. (Os05t0321900-01)
Os01g0323100	LOC_Os01g21970.1	Os01t0323100-01	protein_coding	Similar to Pto kinase interactor 1. (Os01t0323100-01)
Os09g0323500	LOC_Os09g15480.1	Os09t0323500-01	protein_coding	Protein of unknown function DUF833 family protein. (Os09t0323500-01)
Os10g0323500	LOC_Os10g17650.1	Os10t0323500-01	protein_coding	Similar to Beta-glucosidase. (Os10t0323500-01)
Os03g0323900	LOC_Os03g20760.1	Os03t0323900-01	protein_coding	Bifunctional inhibitor/plant lipid transfer protein/seed storage domain containing protein. (Os03t0323900-01)
Os06g0325900	LOC_Os06g22020.1	Os06t0325900-00	protein_coding	Similar to Bx2-like protein. (Os06t0325900-00)
Os01g0326100	LOC_Os01g22249.1	Os01t0326100-01,Os01t0326100-02	protein_coding	Similar to Peroxidase component PR-2 and/or 4 (Fragment). (Os01t0326100-01);Non-protein coding transcript. (Os01t0326100-02)
Os01g0326300	LOC_Os01g22249.1	Os01t0326300-01	protein_coding	Haem peroxidase, plant/fungal/bacterial family protein. (Os01t0326300-01)
Os10g0328600	None	Os10t0328600-01	protein_coding	Hypothetical protein. (Os10t0328600-01)
Os09g0328600	LOC_Os09g15950.1	Os09t0328600-01	protein_coding	Hypothetical conserved gene. (Os09t0328600-01)
Os10g0334500	LOC_Os10g18820.1	Os10t0334500-00	protein_coding	Similar to Dirigent-like protein, expressed. (Os10t0334500-00)
Os03g0335500	LOC_Os03g21730.1	Os03t0335500-01,Os03t0335500-02	protein_coding	Protein kinase, core domain containing protein. (Os03t0335500-01);Protein kinase, core domain containing protein. (Os03t0335500-02)
Os08g0335600	LOC_Os08g24790.1	Os08t0335600-01	protein_coding	Protein of unknown function DUF568, DOMON-like domain containing protein. (Os08t0335600-01)
Os06g0338700	LOC_Os06g23140.1	Os06t0338700-00	protein_coding	Similar to Primary amine oxidase. (Os06t0338700-00)
Os03g0339400	LOC_Os03g22020.1	Os03t0339400-01	protein_coding	Haem peroxidase, plant/fungal/bacterial family protein. (Os03t0339400-01)
Os01g0343350	None	Os01t0343350-00	protein_coding	Hypothetical protein. (Os01t0343350-00)
Os09g0345400	LOC_Os09g17650.1	Os09t0345400-00	protein_coding	Conserved hypothetical protein. (Os09t0345400-00)
Os09g0345500	LOC_Os09g17660.1	Os09t0345500-00	protein_coding	HSP20-like chaperone domain containing protein. (Os09t0345500-00)
Os03g0346150	LOC_Os03g22510.1	Os03t0346150-00	ncRNA	Non-protein coding transcript. (Os03t0346150-00)
Os08g0346600	LOC_Os08g25830.1	Os08t0346600-00	protein_coding	Hypothetical conserved gene. (Os08t0346600-00)
Os08g0346900	LOC_Os08g25839.1	Os08t0346900-00	protein_coding	Hypothetical conserved gene. (Os08t0346900-00)
Os03g0347500	LOC_Os03g22590.1	Os03t0347500-01	protein_coding	Similar to Senescence-associated protein (SAG29). (Os03t0347500-01)
Os01g0347600	LOC_Os01g24560.1	Os01t0347600-01	protein_coding	Ervatamin B (EC 3.4.22.-) (ERV-B). (Os01t0347600-01)
Os10g0349300	LOC_Os10g20830.1	Os10t0349300-01	protein_coding	Similar to Root-specific protein (RCc2 protein). (Os10t0349300-01)
Os10g0349900	LOC_Os10g20890.1	Os10t0349900-01	protein_coding	Similar to NT16 polypeptide. (Os10t0349900-01)
Os05g0350900	LOC_Os05g28320.1	Os05t0350900-01	protein_coding	Hypothetical conserved gene. (Os05t0350900-01)
Os09g0350900	LOC_Os09g18159.1	Os09t0350900-01	protein_coding	Protein kinase, core domain containing protein. (Os09t0350900-01)
Os09g0351700	LOC_Os09g18230.1	Os09t0351700-00	protein_coding	Protein kinase, catalytic domain domain containing protein. (Os09t0351700-00)
Os09g0351800	LOC_Os09g18230.1	Os09t0351800-00	protein_coding	Malectin-like carbohydrate-binding domain domain containing protein. (Os09t0351800-00)
Os09g0353200	LOC_Os09g18360.1	Os09t0353200-00	protein_coding	Protein kinase, catalytic domain domain containing protein. (Os09t0353200-00)
Os05g0353600	LOC_Os05g28530.1	Os05t0353600-00	protein_coding	Thioredoxin fold domain containing protein. (Os05t0353600-00)
Os09g0354100	LOC_Os09g18470.1	Os09t0354100-00	protein_coding	Similar to Leucoanthocyanidin dioxygenase. (Os09t0354100-00)
Os05g0355900	LOC_Os05g28780.1	Os05t0355900-01	protein_coding	Conserved hypothetical protein. (Os05t0355900-01)
Os09g0356000	LOC_Os09g19140.1	Os09t0356000-00	protein_coding	Similar to OsD305. (Os09t0356000-00)
Os09g0356800	LOC_Os09g19229.1	Os09t0356800-01	protein_coding	Protein kinase, core domain containing protein. (Os09t0356800-01)
Os01g0356951	None	Os01t0356951-01	protein_coding	Similar to Flavin monoxygenase-like protein floozy. (Os01t0356951-01)
Os04g0357000	LOC_Os04g28805.1	Os04t0357000-00	protein_coding	Conserved hypothetical protein. (Os04t0357000-00)
Os04g0358000	LOC_Os04g28870.1	Os04t0358000-01	protein_coding	Similar to OSIGBa0104J13.1 protein. (Os04t0358000-01)
Os01g0358100	LOC_Os01g25560.1	Os01t0358100-01	protein_coding	Rapid ALkalinization Factor family protein. (Os01t0358100-01)
Os05g0359833	LOC_Os05g29676.1	Os05t0359833-00	protein_coding	Similar to zinc finger, C3HC4 type family protein. (Os05t0359833-00)
Os10g0360175	None	Os10t0360175-00	protein_coding	Hypothetical gene. (Os10t0360175-00)
Os05g0360400	LOC_Os05g29710.1	Os05t0360400-01	protein_coding	Zinc finger, RING/FYVE/PHD-type domain containing protein. (Os05t0360400-01)
Os03g0361100	LOC_Os03g24640.1	Os03t0361100-00	protein_coding	Similar to Terpene synthase family, metal binding domain containing protein, expressed. (Os03t0361100-00)
Os09g0361200	LOC_Os09g19710.1	Os09t0361200-01	protein_coding	Similar to hypersensitive-induced response protein. (Os09t0361200-01)
Os09g0363000	None	Os09t0363000-00	protein_coding	Hypothetical protein. (Os09t0363000-00)
Os05g0363500	LOC_Os05g30010.1	Os05t0363500-01	protein_coding	Hypothetical conserved gene. (Os05t0363500-01)
Os01g0365000	LOC_Os01g26300.1	Os01t0365000-00	protein_coding	Protein kinase, catalytic domain domain containing protein. (Os01t0365000-00)
Os03g0365700	LOC_Os03g25010.1	Os03t0365700-01	protein_coding	Hypothetical conserved gene. (Os03t0365700-01)
Os03g0365900	LOC_Os03g25040.1	Os03t0365900-01	protein_coding	Similar to GDSL-like Lipase/Acylhydrolase family protein. (Os03t0365900-01)
Os04g0368000	LOC_Os04g29960.1	Os04t0368000-01	protein_coding	Serine/threonine protein kinase-related domain containing protein. (Os04t0368000-01)
Os09g0368400	None	Os09t0368400-00	protein_coding	Hypothetical protein. (Os09t0368400-00)
Os09g0368500	LOC_Os09g20284.1	Os09t0368500-01	protein_coding	Similar to Polyamine oxidase precursor (EC 1.5.3.11). (Os09t0368500-01)
Os04g0369100	LOC_Os04g30040.2	Os04t0369100-00	protein_coding	Similar to H0607F01.9 protein. (Os04t0369100-00)
Os10g0369950	None	Os10t0369950-00	protein_coding	Hypothetical gene. (Os10t0369950-00)
Os08g0375700	LOC_Os08g28820.1	Os08t0375700-00	protein_coding	BTB/POZ fold domain containing protein. (Os08t0375700-00)
Os05g0376400	None	Os05t0376400-00	protein_coding	Similar to transporter. (Os05t0376400-00)
Os10g0376400	LOC_Os10g22990.1	Os10t0376400-00	protein_coding	Similar to Phosphate-induced protein 1 conserved region containing protein. (Os10t0376400-00)
Os05g0376800	LOC_Os05g31280.1	Os05t0376800-01	protein_coding	Gibberellin regulated protein family protein. (Os05t0376800-01)
Os03g0377100	LOC_Os03g25990.1	Os03t0377100-01	protein_coding	Similar to Expansin (Expansin2). (Os03t0377100-01)
Os10g0377450	None	Os10t0377450-00	protein_coding	Hypothetical gene. (Os10t0377450-00)
Os08g0378250	None	Os08t0378250-00	protein_coding	Hypothetical protein. (Os08t0378250-00)
Os08g0378300	LOC_Os08g29040.1	Os08t0378300-00	protein_coding	Similar to cDNA clone:J013100G02, full insert sequence. (Os08t0378300-00)
Os09g0379400	LOC_Os09g21170.1	Os09t0379400-00	protein_coding	Similar to OSIGBa0096F13.5 protein. (Os09t0379400-00)
Os03g0379801	LOC_Os03g26260.1	Os03t0379801-00	protein_coding	Similar to NB-ARC domain containing protein. (Os03t0379801-00)
Os10g0379854	None	Os10t0379854-00	protein_coding	Hypothetical protein. (Os10t0379854-00)
Os08g0380100	LOC_Os08g29200.1	Os08t0380100-01,Os08t0380100-02	protein_coding	Similar to Polygalacturonase isoenzyme 1 beta subunit (Fragment). (Os08t0380100-01);Similar to Polygalacturonase isoenzyme 1 beta subunit (Fragment). (Os08t0380100-02)
Os09g0380300	LOC_Os09g21260.1	Os09t0380300-01	protein_coding	Hypothetical conserved gene. (Os09t0380300-01)
Os05g0381900	LOC_Os05g31710.1	Os05t0381900-01	protein_coding	Conserved hypothetical protein. (Os05t0381900-01)
Os01g0382200	LOC_Os01g28474.1	Os01t0382200-01	protein_coding	Transferase family protein. (Os01t0382200-01)
Os05g0382400	None	Os05t0382400-01	protein_coding	Hypothetical protein. (Os05t0382400-01)
Os04g0382800	LOC_Os04g31400.1	Os04t0382800-00	protein_coding	Conserved hypothetical protein. (Os04t0382800-00)
Os04g0382900	LOC_Os04g31410.1	Os04t0382900-01	protein_coding	Conserved hypothetical protein. (Os04t0382900-01)
Os03g0383100	LOC_Os03g26590.1	Os03t0383100-01	protein_coding	Hypothetical protein. (Os03t0383100-01)
Os04g0383100	LOC_Os04g31430.1	Os04t0383100-00	protein_coding	Conserved hypothetical protein. (Os04t0383100-00)
Os05g0384300	LOC_Os05g31890.1	Os05t0384300-01	protein_coding	Peptidase aspartic, catalytic domain containing protein. (Os05t0384300-01)
Os05g0385400	LOC_Os05g31970.1	Os05t0385400-01	protein_coding	Conserved hypothetical protein. (Os05t0385400-01)
Os05g0386201	LOC_Os05g32070.1	Os05t0386201-00	protein_coding	Zinc finger, lateral root primordium type 1 domain containing protein. (Os05t0386201-00)
Os05g0390300	LOC_Os05g32420.1	Os05t0390300-00	protein_coding	Conserved hypothetical protein. (Os05t0390300-00)
Os03g0391400	LOC_Os03g27370.1	Os03t0391400-01	protein_coding	Similar to Phospholipase D nu-2 (Fragment). (Os03t0391400-01)
Os04g0392300	LOC_Os04g32190.1	Os04t0392300-00	protein_coding	Hypothetical conserved gene. (Os04t0392300-00)
Os03g0392600	LOC_Os03g27480.1	Os03t0392600-01	protein_coding	Peptidase S10, serine carboxypeptidase family protein. (Os03t0392600-01)
Os04g0396550	None	Os04t0396550-01	protein_coding	Hypothetical conserved gene. (Os04t0396550-01)
Os05g0398800	LOC_Os05g33080.1	Os05t0398800-01	protein_coding	Similar to Serine/threonine-protein kinase PBS1 (EC 2.7.1.37) (AvrPphB susceptible protein 1). (Os05t0398800-01)
Os04g0400800	LOC_Os04g32840.1	Os04t0400800-01	protein_coding	Heavy metal transport/detoxification protein domain containing protein. (Os04t0400800-01)
Os08g0401500	LOC_Os08g31030.1	Os08t0401500-01	protein_coding	Similar to HOTHEAD protein precursor (ADHESION OF CALYX EDGES protein). (Os08t0401500-01)
Os08g0401800	LOC_Os08g31060.1	Os08t0401800-00	protein_coding	Similar to Phospholipase D. (Os08t0401800-00)
Os04g0401900	LOC_Os04g32940.1	Os04t0401900-01	protein_coding	Conserved hypothetical protein. (Os04t0401900-01)
Os10g0402200	LOC_Os10g26280.1	Os10t0402200-00	protein_coding	Origin recognition complex subunit 3, N-terminal domain containing protein. (Os10t0402200-00)
Os03g0406100	LOC_Os03g29250.1	Os03t0406100-01	protein_coding	Similar to ids4-like protein. (Os03t0406100-01)
Os04g0407350	None	Os04t0407350-01,Os04t0407350-02	protein_coding	Hypothetical protein. (Os04t0407350-01);Hypothetical protein. (Os04t0407350-02)
Os07g0408500	LOC_Os07g22580.1	Os07t0408500-01	protein_coding	Similar to Rac GTPase activating protein 3 (Fragment). (Os07t0408500-01)
Os10g0409400	LOC_Os10g26940.1	Os10t0409400-01	protein_coding	Similar to Polygalacturonase isoenzyme 1 beta subunit precursor. (Os10t0409400-01)
Os03g0409600	LOC_Os03g29584.1	Os03t0409600-01	protein_coding	Conserved hypothetical protein. (Os03t0409600-01)
Os07g0410700	LOC_Os07g22770.1	Os07t0410700-01	protein_coding	Similar to Ethylene-responsive element binding protein 1. (Os07t0410700-01)
Os09g0411975	None	Os09t0411975-00	ncRNA	Non-protein coding transcript. (Os09t0411975-00)
Os10g0412700	LOC_Os10g27280.1	Os10t0412700-01	protein_coding	Thaumatin, pathogenesis-related family protein. (Os10t0412700-01)
Os05g0413200	LOC_Os05g34170.2	Os05t0413200-01	protein_coding	Beta-tubulin. (Os05t0413200-01)
Os05g0413332	None	Os05t0413332-00	protein_coding	Hypothetical protein. (Os05t0413332-00)
Os04g0413500	LOC_Os04g33740.1	Os04t0413500-01	protein_coding	Similar to Cell wall invertase 2. (Os04t0413500-01)
Os05g0415700	LOC_Os05g34320.1	Os05t0415700-01	protein_coding	Glycoside hydrolase, family 20 protein. (Os05t0415700-01)
Os10g0416200	LOC_Os10g28060.1	Os10t0416200-01	protein_coding	Similar to Beta-ketoacyl-CoA synthase. (Os10t0416200-01)
Os10g0416350	None	Os10t0416350-00	protein_coding	Hypothetical protein. (Os10t0416350-00)
Os12g0416800	LOC_Os12g22800.1	Os12t0416800-01	protein_coding	Conserved hypothetical protein. (Os12t0416800-01)
Os07g0417200	LOC_Os07g23430.1	Os07t0417200-01	protein_coding	Similar to Delta 12 oleic acid desaturase FAD2. (Os07t0417200-01)
Os10g0418900	LOC_Os10g28299.1	Os10t0418900-01	protein_coding	Hypothetical conserved gene. (Os10t0418900-01)
Os05g0419800	LOC_Os05g34700.1	Os05t0419800-01	protein_coding	Lipase, GDSL domain containing protein. (Os05t0419800-01)
Os04g0419900	LOC_Os04g34270.1	Os04t0419900-01	protein_coding	Similar to H0525E10.7 protein. (Os04t0419900-01)
Os09g0420200	LOC_Os09g25270.1	Os09t0420200-01	protein_coding	Conserved hypothetical protein. (Os09t0420200-01)
Os10g0420200	LOC_Os10g28420.1	Os10t0420200-01	protein_coding	IQ calmodulin-binding region domain containing protein. (Os10t0420200-01)
Os10g0420266	None	Os10t0420266-00	protein_coding	Hypothetical protein. (Os10t0420266-00)
Os03g0421000	LOC_Os03g30740.1	Os03t0421000-01	protein_coding	Zinc finger, FYVE/PHD-type domain containing protein. (Os03t0421000-01)
Os05g0421100	LOC_Os05g34810.1	Os05t0421100-00	protein_coding	Protein of unknown function DUF538 family protein. (Os05t0421100-00)
Os08g0423500	LOC_Os08g32750.1	Os08t0423500-00	protein_coding	Carbonic anhydrase, CAH1-like domain containing protein. (Os08t0423500-00)
Os10g0423501	None	Os10t0423501-00	protein_coding	Conserved hypothetical protein. (Os10t0423501-00)
Os09g0424200	LOC_Os09g25610.1	Os09t0424200-01	protein_coding	Glutamine amidotransferase class-I domain containing protein. (Os09t0424200-01)
Os03g0424300	None	Os03t0424300-00	protein_coding	Homeodomain-like domain containing protein. (Os03t0424300-00)
Os10g0427700	None	Os10t0427700-01	protein_coding	Hypothetical protein. (Os10t0427700-01)
Os09g0428750	LOC_Os09g25945.1	Os09t0428750-01	protein_coding	Conserved hypothetical protein. (Os09t0428750-01)
Os11g0428800	LOC_Os11g24140.1	Os11t0428800-01	protein_coding	Cupredoxin domain containing protein. (Os11t0428800-01)
Os07g0429700	LOC_Os07g24830.1	Os07t0429700-01	protein_coding	Similar to Thionin-like peptide. (Os07t0429700-01)
Os11g0430000	LOC_Os11g24180.1	Os11t0430000-00	protein_coding	Similar to serine carboxypeptidase 1. (Os11t0430000-00)
Os07g0430501	None	Os07t0430501-00	protein_coding	Similar to Thionin-like peptide. (Os07t0430501-00)
Os09g0430701	LOC_Os09g26110.1	Os09t0430701-00	protein_coding	Conserved hypothetical protein. (Os09t0430701-00)
Os11g0431100	LOC_Os11g24290.1	Os11t0431100-00	protein_coding	Similar to Serine carboxypeptidase family protein. (Os11t0431100-00)
Os05g0431333	None	Os05t0431333-00	protein_coding	Hypothetical gene. (Os05t0431333-00)
Os11g0431700	LOC_Os11g24374.1	Os11t0431700-01	protein_coding	Similar to Serine carboxypeptidase. (Os11t0431700-01)
Os07g0432201	LOC_Os07g25050.1	Os07t0432201-01	protein_coding	Similar to Thionin-like peptide. (Os07t0432201-01)
Os11g0432600	LOC_Os11g24484.1	Os11t0432600-01	protein_coding	Similar to Beta-keto acyl reductase (Fragment). (Os11t0432600-01)
Os09g0433300	LOC_Os09g26320.1	Os09t0433300-00	protein_coding	Similar to Hypro1. (Os09t0433300-00)
Os08g0435700	LOC_Os08g33800.1	Os08t0435700-00	protein_coding	Similar to MYB domain class transcription factor. (Os08t0435700-00)
Os09g0437100	LOC_Os09g26590.1	Os09t0437100-00	protein_coding	Similar to SAUR33-auxin-responsive SAUR family member. (Os09t0437100-00)
Os03g0437200	LOC_Os03g32230.1	Os03t0437200-01	protein_coding	Zinc finger, C2H2-type domain containing protein. (Os03t0437200-01)
Os10g0437700	LOC_Os10g30162.1	Os10t0437700-01	protein_coding	Heat shock protein Hsp20 domain containing protein. (Os10t0437700-01)
Os10g0438600	LOC_Os10g30290.1	Os10t0438600-01	protein_coding	Similar to Family II lipase EXL3. (Os10t0438600-01)
Os08g0438701	LOC_Os08g34030.1	Os08t0438701-00	protein_coding	Hypothetical conserved gene. (Os08t0438701-00)
Os05g0440000	LOC_Os05g36900.1	Os05t0440000-00	protein_coding	Zinc finger, Dof-type family protein. (Os05t0440000-00)
Os07g0440700	None	Os07t0440700-01	protein_coding	Hypothetical conserved gene. (Os07t0440700-01)
Os12g0441300	LOC_Os12g25450.1	Os12t0441300-00	protein_coding	O-methyltransferase, family 2 protein. (Os12t0441300-00)
Os05g0441400	LOC_Os05g36990.1	Os05t0441400-01	protein_coding	Protein of unknown function DUF623, plant domain containing protein. (Os05t0441400-01)
Os05g0442000	LOC_Os05g37030.1	Os05t0442000-00	protein_coding	Hypothetical conserved gene. (Os05t0442000-00)
Os08g0442000	LOC_Os08g34320.1	Os08t0442000-01	protein_coding	Protein of unknown function DUF566 family protein. (Os08t0442000-01)
Os08g0442200	LOC_Os08g34330.1	Os08t0442200-01,Os08t0442200-02	protein_coding	Six-bladed beta-propeller, TolB-like domain containing protein. (Os08t0442200-01);Similar to strictosidine synthase 1. (Os08t0442200-02)
Os09g0443700	LOC_Os09g27160.1	Os09t0443700-01	protein_coding	Hypothetical conserved gene. (Os09t0443700-01)
Os04g0445000	LOC_Os04g36740.1	Os04t0445000-01	protein_coding	Similar to Potassium channel SKOR (Stelar K(+) outward rectifying channel). (Os04t0445000-01)
Os02g0445100	LOC_Os02g24700.1	Os02t0445100-01	protein_coding	Similar to Auxin-induced SAUR-like protein. (Os02t0445100-01)
Os04g0445300	LOC_Os04g36770.1	Os04t0445300-01	protein_coding	Pectinesterase inhibitor domain containing protein. (Os04t0445300-01)
Os04g0445700	LOC_Os04g36800.1	Os04t0445700-01,Os04t0445700-02	protein_coding	Similar to OSIGBa0140O07.8 protein. (Os04t0445700-01);Similar to 3-oxoacyl-[acyl-carrier-protein] synthase I, chloroplast precursor (EC 2.3.1.41) (Beta-ketoacyl-ACP synthase I) (KAS I). (Os04t0445700-02)
Os07g0446800	LOC_Os07g26540.1	Os07t0446800-00	protein_coding	Similar to Hexokinase. (Os07t0446800-00)
Os04g0447566	None	Os04t0447566-00	protein_coding	Hypothetical gene. (Os04t0447566-00)
Os04g0447600	LOC_Os04g37480.1	Os04t0447600-01	protein_coding	Similar to NADPH-dependent codeinone reductase (EC 1.1.1.247). (Os04t0447600-01)
Os04g0448500	LOC_Os04g37570.1	Os04t0448500-00	protein_coding	Peptidase A1 domain containing protein. (Os04t0448500-00)
Os09g0449500	LOC_Os09g27660.1	Os09t0449500-01	protein_coding	Similar to Clathrin assembly protein. (Os09t0449500-01)
Os10g0452100	LOC_Os10g31460.4	Os10t0452100-01	protein_coding	Conserved hypothetical protein. (Os10t0452100-01)
Os07g0452100	LOC_Os07g26900.1	Os07t0452100-00	protein_coding	Similar to Alpha-galactosidase. (Os07t0452100-00)
Os08g0452200	None	Os08t0452200-01	protein_coding	Hypothetical protein. (Os08t0452200-01)
Os02g0452550	None	Os02t0452550-00	ncRNA	Non-protein coding transcript. (Os02t0452550-00)
Os04g0452600	LOC_Os04g37970.1	Os04t0452600-00	protein_coding	Similar to H0505F09.2 protein. (Os04t0452600-00)
Os04g0452650	None	Os04t0452650-00	protein_coding	Hypothetical protein. (Os04t0452650-00)
Os09g0452700	LOC_Os09g27930.1	Os09t0452700-00	protein_coding	Ubiquitin. (Os09t0452700-00)
Os04g0453300	LOC_Os04g38010.1	Os04t0453300-00	protein_coding	Similar to H0505F09.5 protein. (Os04t0453300-00)
Os02g0453500	None	Os02t0453500-01	protein_coding	Similar to mitochondrial glycoprotein. (Os02t0453500-01)
Os11g0453600	LOC_Os11g26720.1	Os11t0453600-00	protein_coding	Conserved hypothetical protein. (Os11t0453600-00)
Os05g0454200	LOC_Os05g38000.1	Os05t0454200-01	protein_coding	Similar to Pollen-specific kinase partner protein. (Os05t0454200-01)
Os05g0455250	None	Os05t0455250-00	protein_coding	Hypothetical protein. (Os05t0455250-00)
Os08g0457000	LOC_Os08g35560.1	Os08t0457000-01	protein_coding	Conserved hypothetical protein. (Os08t0457000-01)
Os10g0457200	LOC_Os10g31910.1	Os10t0457200-00	protein_coding	Similar to pectate lyase 12. (Os10t0457200-00)
Os07g0457200	None	Os07t0457200-01	protein_coding	Hypothetical protein. (Os07t0457200-01)
Os04g0457300	LOC_Os04g38430.1	Os04t0457300-01	protein_coding	Similar to H0523F07.12 protein. (Os04t0457300-01)
Os04g0457900	None	Os04t0457900-00	ncRNA	Non-protein coding transcript. (Os04t0457900-00)
Os05g0458300	LOC_Os05g38390.1	Os05t0458300-00	protein_coding	Similar to L-ascorbate oxidase. (Os05t0458300-00)
Os08g0460000	LOC_Os08g35760.1	Os08t0460000-01	protein_coding	Similar to Germin-like protein 1 precursor. (Os08t0460000-01)
Os05g0460500	None	Os05t0460500-00	protein_coding	Hypothetical gene. (Os05t0460500-00)
Os04g0461800	LOC_Os04g38810.1	Os04t0461800-01	protein_coding	Actin-binding FH2 domain containing protein. (Os04t0461800-01)
Os05g0462000	LOC_Os05g38680.1	Os05t0462000-00	protein_coding	Similar to plant-specific domain TIGR01589 family protein. (Os05t0462000-00)
Os11g0462100	LOC_Os11g27400.1	Os11t0462100-01,Os11t0462100-02	protein_coding	Glycoside hydrolase, family 18 protein. (Os11t0462100-01);Glycoside hydrolase, family 18 protein. (Os11t0462100-02)
Os11g0462950	None	Os11t0462950-00	protein_coding	Hypothetical protein. (Os11t0462950-00)
Os10g0463200	LOC_Os10g32580.1	Os10t0463200-01	protein_coding	Esterase, SGNH hydrolase-type domain containing protein. (Os10t0463200-01)
Os10g0463600	None	Os10t0463600-01	ncRNA	Non-protein coding transcript. (Os10t0463600-01)
Os04g0464850	None	Os04t0464850-00	protein_coding	Hypothetical protein. (Os04t0464850-00)
Os11g0466300	LOC_Os11g27795.1	Os11t0466300-00	protein_coding	Conserved hypothetical protein. (Os11t0466300-00)
Os04g0468000	LOC_Os04g39300.1	Os04t0468000-01	protein_coding	Similar to OSIGBa0128P10.7 protein. (Os04t0468000-01)
Os10g0468800	LOC_Os10g33060.1	Os10t0468800-00	protein_coding	Hypothetical conserved gene. (Os10t0468800-00)
Os10g0468950	None	Os10t0468950-01	protein_coding	Hypothetical protein. (Os10t0468950-01)
Os08g0469500	LOC_Os08g36570.1	Os08t0469500-01	protein_coding	Similar to F-box domain containing protein. (Os08t0469500-01)
Os05g0469900	LOC_Os05g39340.1	Os05t0469900-01	protein_coding	Conserved hypothetical protein. (Os05t0469900-01)
Os06g0470350	None	Os06t0470350-01	protein_coding	Hypothetical gene. (Os06t0470350-01)
Os05g0470900	LOC_Os05g39400.1	Os05t0470900-00	protein_coding	Protein of unknown function DUF688 domain containing protein. (Os05t0470900-00)
Os09g0471100	LOC_Os09g29490.1	Os09t0471100-01	protein_coding	Similar to Peroxidase 17 precursor (EC 1.11.1.7) (Atperox P17) (ATP25a). (Os09t0471100-01)
Os09g0471150	None	Os09t0471150-00	protein_coding	Hypothetical gene. (Os09t0471150-00)
Os09g0471200	LOC_Os09g29510.1	Os09t0471200-00	protein_coding	Similar to WAK80 - OsWAK receptor-like protein kinase. (Os09t0471200-00)
Os09g0471600	LOC_Os09g29584.1	Os09t0471600-01	protein_coding	EGF-like calcium-binding domain containing protein. (Os09t0471600-01)
Os05g0473000	LOC_Os05g39580.1	Os05t0473000-01	protein_coding	Streptomyces cyclase/dehydrase family protein. (Os05t0473000-01)
Os10g0474000	LOC_Os10g33450.1	Os10t0474000-00	protein_coding	Peptidase C48, SUMO/Sentrin/Ubl1 domain containing protein. (Os10t0474000-00)
Os08g0474400	LOC_Os08g36960.1	Os08t0474400-00	protein_coding	F-box domain, cyclin-like domain containing protein. (Os08t0474400-00)
Os06g0474500	LOC_Os06g28000.1	Os06t0474500-01,Os06t0474500-02	protein_coding	Protein of unknown function DUF239, plant domain containing protein. (Os06t0474500-01);Protein of unknown function DUF239, plant domain containing protein. (Os06t0474500-02)
Os11g0474800	LOC_Os11g28530.1	Os11t0474800-01	protein_coding	Similar to Isoform 2 of Stemar-13-ene synthase. (Os11t0474800-01)
Os11g0474900	LOC_Os11g28530.1	Os11t0474900-00	protein_coding	Similar to Stemar-13-ene synthase. (Os11t0474900-00)
Os05g0476350	LOC_Os05g39870.1	Os05t0476350-00	protein_coding	Similar to CBL-interacting protein kinase 28. (Os05t0476350-00)
Os09g0476800	LOC_Os09g30010.1	Os09t0476800-01	protein_coding	FAS1 domain domain containing protein. (Os09t0476800-01)
Os05g0477600	LOC_Os05g39990.1	Os05t0477600-01,Os05t0477600-02	protein_coding	Alpha-expansin OsEXPA4. (Os05t0477600-01);Non-protein coding transcript. (Os05t0477600-02)
Os05g0477666	None	Os05t0477666-00	protein_coding	Hypothetical gene. (Os05t0477666-00)
Os08g0477900	LOC_Os08g37290.1	Os08t0477900-00	protein_coding	Helix-loop-helix DNA-binding domain containing protein. (Os08t0477900-00)
Os10g0478750	None	Os10t0478750-00	protein_coding	Hypothetical protein. (Os10t0478750-00)
Os02g0479100	None	Os02t0479100-00	protein_coding	Hypothetical protein. (Os02t0479100-00)
Os08g0479400	LOC_Os08g37400.1	Os08t0479400-01	protein_coding	Similar to Hydroxyproline-rich glycoprotein DZ-HRGP precursor. (Os08t0479400-01)
Os10g0479500	LOC_Os10g33900.1	Os10t0479500-01	protein_coding	Similar to carboxy-lyase. (Os10t0479500-01)
Os04g0479900	LOC_Os04g40380.1	Os04t0479900-01	protein_coding	Conserved hypothetical protein. (Os04t0479900-01)
Os12g0480250	None	Os12t0480250-00	protein_coding	Hypothetical protein. (Os12t0480250-00)
Os06g0480500	LOC_Os06g28630.1	Os06t0480500-01	ncRNA	Non-protein coding transcript. (Os06t0480500-01)
Os10g0480900	LOC_Os10g33980.1	Os10t0480900-00	protein_coding	Similar to H0515C11.12 protein. (Os10t0480900-00)
Os08g0481200	LOC_Os08g37570.1	Os08t0481200-01	protein_coding	Similar to Arm repeat containing protein. (Os08t0481200-01)
Os04g0481200	LOC_Os04g40510.1	Os04t0481200-01	protein_coding	Similar to H0510A06.2 protein. (Os04t0481200-01)
Os04g0481600	LOC_Os04g40560.1	Os04t0481600-00	protein_coding	WD-40 repeat containing protein. (Os04t0481600-00)
Os05g0481700	LOC_Os05g40310.1	Os05t0481700-00	protein_coding	Hypothetical conserved gene. (Os05t0481700-00)
Os09g0483200	LOC_Os09g31019.1	Os09t0483200-00	protein_coding	Similar to Ubiquitin/ribosomal fusion protein (Fragment). (Os09t0483200-00)
Os08g0485500	LOC_Os08g37890.1	Os08t0485500-01	protein_coding	Conserved hypothetical protein. (Os08t0485500-01)
Os08g0486300	LOC_Os08g37970.1	Os08t0486300-00	protein_coding	Similar to P-type R2R3 Myb protein (Fragment). (Os08t0486300-00)
Os04g0487400	LOC_Os04g41050.1	Os04t0487400-00	protein_coding	Zinc finger, RING-type domain containing protein. (Os04t0487400-00)
Os04g0488800	None	Os04t0488800-00	protein_coding	Conserved hypothetical protein. (Os04t0488800-00)
Os07g0489950	LOC_Os07g30690.1	Os07t0489950-01	protein_coding	Similar to cytokinin-O-glucosyltransferase 2. (Os07t0489950-01)
Os10g0490100	LOC_Os10g34840.1	Os10t0490100-01	protein_coding	Virulence factor, pectin lyase fold family protein. (Os10t0490100-01)
Os11g0490251	None	Os11t0490251-00	protein_coding	Hypothetical protein. (Os11t0490251-00)
Os09g0490400	LOC_Os09g31410.1	Os09t0490400-00	protein_coding	Beta-glucosidase 29. (Os09t0490400-00)
Os12g0491800	LOC_Os12g30824.1	Os12t0491800-01	protein_coding	Similar to Ent-kaurene synthase 1A. (Os12t0491800-01)
Os05g0493800	LOC_Os05g41420.1	Os05t0493800-01	protein_coding	Similar to nodulin-like protein. (Os05t0493800-01)
Os06g0494250	None	Os06t0494250-00	protein_coding	Hypothetical protein. (Os06t0494250-00)
Os10g0494400	None	Os10t0494400-00	protein_coding	Hypothetical protein. (Os10t0494400-00)
Os11g0496400	LOC_Os11g30350.1	Os11t0496400-01	protein_coding	Octicosapeptide/Phox/Bem1p domain containing protein. (Os11t0496400-01)
Os06g0496400	LOC_Os06g30090.1	Os06t0496400-00	protein_coding	Hypothetical conserved gene. (Os06t0496400-00)
Os08g0496800	LOC_Os08g38810.1	Os08t0496800-01	protein_coding	Similar to RAFTIN1a protein (RAFTIN1a anther protein). (Os08t0496800-01)
Os06g0497500	LOC_Os06g30210.1	Os06t0497500-00	protein_coding	Conserved hypothetical protein. (Os06t0497500-00)
Os07g0497500	LOC_Os07g31470.1	Os07t0497500-00	protein_coding	Similar to MYB transcription factor. (Os07t0497500-00)
Os10g0498100	LOC_Os10g35500.1	Os10t0498100-01	protein_coding	Alpha/beta hydrolase fold-1 domain containing protein. (Os10t0498100-01)
Os04g0498700	LOC_Os04g42100.1	Os04t0498700-01,Os04t0498700-02	protein_coding	Haem peroxidase family protein. (Os04t0498700-01);Haem peroxidase family protein. (Os04t0498700-02)
Os04g0498725	None	Os04t0498725-00	protein_coding	Hypothetical protein. (Os04t0498725-00)
Os12g0498900	LOC_Os12g31510.1	Os12t0498900-01	protein_coding	Conserved hypothetical protein. (Os12t0498900-01)
Os05g0499300	LOC_Os05g41990.1	Os05t0499300-01	protein_coding	Similar to Peroxidase (EC 1.11.1.7). (Os05t0499300-01)
Os12g0499700	LOC_Os12g31560.1	Os12t0499700-00	protein_coding	Similar to Protein kinase domain containing protein. (Os12t0499700-00)
Os11g0500050	None	Os11t0500050-00	protein_coding	Similar to GRAS family transcription factor containing protein. (Os11t0500050-00)
Os05g0500101	None	Os05t0500101-01	protein_coding	Hypothetical gene. (Os05t0500101-01)
Os05g0500600	LOC_Os05g42130.1	Os05t0500600-01	protein_coding	GRAS transcription factor domain containing protein. (Os05t0500600-01)
Os08g0501700	LOC_Os08g39240.1	Os08t0501700-01	protein_coding	Conserved hypothetical protein. (Os08t0501700-01)
Os07g0502900	LOC_Os07g31960.1	Os07t0502900-00	protein_coding	UDP-glucuronosyl/UDP-glucosyltransferase family protein. (Os07t0502900-00)
Os06g0503100	LOC_Os06g30730.1	Os06t0503100-01	protein_coding	ABC-2 type transporter domain containing protein. (Os06t0503100-01)
Os02g0503500	LOC_Os02g30060.1	Os02t0503500-01	protein_coding	Similar to 3-oxoacyl-[acyl-carrier-protein] reductase, chloroplast precursor (EC 1.1.1.100) (3-ketoacyl-acyl carrier protein reductase). (Os02t0503500-01)
Os05g0503500	None	Os05t0503500-00	ncRNA	Non-protein coding transcript. (Os05t0503500-00)
Os05g0503650	LOC_Os05g42360.1	Os05t0503650-01	ncRNA	Non-protein coding transcript. (Os05t0503650-01)
Os02g0503800	LOC_Os02g30090.1	Os02t0503800-00	protein_coding	Cytochrome P450 domain containing protein. (Os02t0503800-00)
Os08g0504000	LOC_Os08g39390.1	Os08t0504000-01	protein_coding	Similar to WIP5 protein. (Os08t0504000-01)
Os06g0504900	LOC_Os06g30860.1	Os06t0504900-00	protein_coding	Similar to WRKY transcription factor 31. (Os06t0504900-00)
Os08g0504900	None	Os08t0504900-00	protein_coding	Hypothetical protein. (Os08t0504900-00)
Os02g0505500	LOC_Os02g30240.1	Os02t0505500-01	protein_coding	Conserved hypothetical protein. (Os02t0505500-01)
Os04g0506300	LOC_Os04g42720.1	Os04t0506300-01	protein_coding	TMS membrane protein/tumour differentially expressed protein family protein. (Os04t0506300-01)
Os08g0506400	LOC_Os08g39590.1	Os08t0506400-01	protein_coding	Serine/threonine protein kinase domain containing protein. (Os08t0506400-01)
Os12g0506600	None	Os12t0506600-01	protein_coding	Hypothetical protein. (Os12t0506600-01)
Os05g0506800	LOC_Os05g43120.1	Os05t0506800-01	protein_coding	Hypothetical conserved gene. (Os05t0506800-01)
Os05g0507000	LOC_Os05g43140.1	Os05t0507000-01	protein_coding	Similar to JHL23J11.5 protein. (Os05t0507000-01)
Os02g0507100	LOC_Os02g30380.1	Os02t0507100-01	protein_coding	Conserved hypothetical protein. (Os02t0507100-01)
Os09g0507500	LOC_Os09g32964.1	Os09t0507500-01	protein_coding	Similar to Peroxidase 55 precursor (EC 1.11.1.7) (Atperox P55) (ATP20a). (Os09t0507500-01)
Os10g0508000	LOC_Os10g36390.1	Os10t0508000-00	protein_coding	Similar to C-terminal peptide-binding protein 1. (Os10t0508000-00)
Os09g0508200	LOC_Os09g32988.1	Os09t0508200-01	protein_coding	Pollen Ole e 1 allergen and extensin domain containing protein. (Os09t0508200-01)
Os01g0508500	LOC_Os01g32460.1	Os01t0508500-01	protein_coding	Conserved hypothetical protein. (Os01t0508500-01)
Os07g0510833	LOC_Os07g32660.1	Os07t0510833-00	protein_coding	Similar to L-ascorbate oxidase. (Os07t0510833-00)
Os07g0510866	None	Os07t0510866-00	protein_coding	Hypothetical protein. (Os07t0510866-00)
Os07g0510900	LOC_Os07g32660.1	Os07t0510900-01	protein_coding	Similar to L-ascorbate oxidase. (Os07t0510900-01)
Os07g0511100	LOC_Os07g32680.1	Os07t0511100-00	protein_coding	Hypothetical protein. (Os07t0511100-00)
Os07g0511400	LOC_Os07g32710.1	Os07t0511400-01	protein_coding	Hypothetical protein. (Os07t0511400-01)
Os05g0512100	LOC_Os05g43640.1	Os05t0512100-00	protein_coding	Uncharacterised conserved protein UCP031279 domain containing protein. (Os05t0512100-00)
Os01g0512700	LOC_Os01g32920.1	Os01t0512700-00	protein_coding	Zinc finger, C2H2 domain containing protein. (Os01t0512700-00)
Os08g0514300	None	Os08t0514300-00	protein_coding	Similar to H0425E08.13 protein. (Os08t0514300-00)
Os10g0514300	LOC_Os10g37020.1	Os10t0514300-00	protein_coding	Similar to Transposon protein. (Os10t0514300-00)
Os02g0514326	None	Os02t0514326-00	protein_coding	Hypothetical protein. (Os02t0514326-00)
Os10g0514500	LOC_Os10g37050.1	Os10t0514500-00	protein_coding	Similar to transposon protein. (Os10t0514500-00)
Os05g0514500	LOC_Os05g43870.1	Os05t0514500-00	protein_coding	Conserved hypothetical protein. (Os05t0514500-00)
Os10g0514550	None	Os10t0514550-00	protein_coding	Hypothetical protein. (Os10t0514550-00)
Os10g0515900	LOC_Os10g37160.1	Os10t0515900-01	protein_coding	Cytochrome P450 family protein. (Os10t0515900-01)
Os01g0516200	LOC_Os01g33160.1	Os01t0516200-00	protein_coding	Similar to Stress-responsive protein. (Os01t0516200-00)
Os05g0516850	None	Os05t0516850-00	protein_coding	Hypothetical gene. (Os05t0516850-00)
Os05g0517100	LOC_Os05g44090.1	Os05t0517100-00	protein_coding	Hypothetical conserved gene. (Os05t0517100-00)
Os07g0517400	LOC_Os07g33370.1	Os07t0517400-00	protein_coding	IQ motif, EF-hand binding site domain containing protein. (Os07t0517400-00)
Os02g0517750	LOC_Os02g31845.1	Os02t0517750-00	protein_coding	Hypothetical gene. (Os02t0517750-00)
Os09g0517825	None	Os09t0517825-00	protein_coding	Hypothetical protein. (Os09t0517825-00)
Os07g0518200	None	Os07t0518200-01	protein_coding	Conserved hypothetical protein. (Os07t0518200-01)
Os05g0518300	LOC_Os05g44200.1	Os05t0518300-01	protein_coding	Lipase, GDSL domain containing protein. (Os05t0518300-01)
Os09g0518332	None	Os09t0518332-00	protein_coding	Hypothetical protein. (Os09t0518332-00)
Os09g0518750	None	Os09t0518750-00	protein_coding	Conserved hypothetical protein. (Os09t0518750-00)
Os10g0519750	None	Os10t0519750-00	protein_coding	Hypothetical gene. (Os10t0519750-00)
Os02g0520100	LOC_Os02g32060.1	Os02t0520100-01	protein_coding	NUDIX hydrolase domain containing protein. (Os02t0520100-01)
Os07g0520300	LOC_Os07g33620.1	Os07t0520300-01	protein_coding	Cytochrome P450 family protein. (Os07t0520300-01)
Os09g0520525	None	Os09t0520525-00	ncRNA	Non-protein coding transcript. (Os09t0520525-00)
Os11g0521000	LOC_Os11g31940.1	Os11t0521000-01	protein_coding	Lipase, GDSL domain containing protein. (Os11t0521000-01)
Os09g0521100	LOC_Os09g34930.1	Os09t0521100-01	protein_coding	Similar to 3-ketoacyl-CoA synthase. (Os09t0521100-01)
Os06g0521500	LOC_Os06g32990.1	Os06t0521500-01,Os06t0521500-02	protein_coding	Haem peroxidase family protein. (Os06t0521500-01);Haem peroxidase family protein. (Os06t0521500-02)
Os04g0523500	LOC_Os04g44230.1	Os04t0523500-00	protein_coding	Hypothetical conserved gene. (Os04t0523500-00)
Os11g0523700	LOC_Os11g32100.1	Os11t0523700-01	protein_coding	Similar to Transcription factor ICE1 (Inducer of CBF expression 1) (Basic helix- loop-helix protein 116) (bHLH116) (AtbHLH116). (Os11t0523700-01)
Os10g0524000	LOC_Os10g38020.1	Os10t0524000-01	protein_coding	Conserved hypothetical protein. (Os10t0524000-01)
Os09g0524001	None	Os09t0524001-01	protein_coding	Hypothetical gene. (Os09t0524001-01)
Os07g0524200	LOC_Os07g34040.1	Os07t0524200-01	protein_coding	Harpin-induced 1 domain containing protein. (Os07t0524200-01)
Os08g0524900	None	Os08t0524900-00	ncRNA	Non-protein coding transcript. (Os08t0524900-00)
Os04g0524900	LOC_Os04g44330.1	Os04t0524900-00	protein_coding	Similar to OSIGBa0153E02-OSIGBa0093I20.16 protein. (Os04t0524900-00)
Os04g0525100	LOC_Os04g44354.1	Os04t0525100-01	protein_coding	UDP-glucuronosyl/UDP-glucosyltransferase family protein. (Os04t0525100-01)
Os10g0525200	LOC_Os10g38120.1	Os10t0525200-01	protein_coding	Cytochrome P450 family protein. (Os10t0525200-01)
Os07g0525900	LOC_Os07g34190.1	Os07t0525900-00	protein_coding	Similar to Chalcone synthase. (Os07t0525900-00)
Os04g0526300	LOC_Os04g44460.1	Os04t0526300-00	protein_coding	Sulfotransferase family protein. (Os04t0526300-00)
Os07g0527000	LOC_Os07g34320.1	Os07t0527000-00	protein_coding	Similar to nodulin-like protein. (Os07t0527000-00)
Os08g0527733	LOC_Os08g41600.1	Os08t0527733-00	protein_coding	Similar to proton-dependent oligopeptide transporter. (Os08t0527733-00)
Os02g0528100	LOC_Os02g32650.1	Os02t0528100-01,Os02t0528100-02	protein_coding	Protein of unknown function DUF662 family protein. (Os02t0528100-01);Similar to predicted protein. (Os02t0528100-02)
Os11g0528700	LOC_Os11g32510.1	Os11t0528700-01,Os11t0528700-02	protein_coding	Indole-3-acetic acid (IAA)-amido synthetase, Plant architecture establishment, Drought tolerance (Os11t0528700-01);Indole-3-acetic acid (IAA)-amido synthetase (Os11t0528700-02)
Os08g0529501	None	Os08t0529501-01	protein_coding	Integrin alpha chain, C-terminal cytoplasmic region, conserved site domain containing protein. (Os08t0529501-01)
Os07g0529700	LOC_Os07g34580.1	Os07t0529700-01,Os07t0529700-02	protein_coding	Similar to Xyloglucan endotransglucosylase/hydrolase 1. (Os07t0529700-01);Similar to Xyloglucan endo-transglycosylase-like protein. (Os07t0529700-02)
Os01g0529800	LOC_Os01g34560.1	Os01t0529800-01	protein_coding	Similar to Very-long-chain fatty acid condensing enzyme CUT1. (Os01t0529800-01)
Os12g0529900	LOC_Os12g34500.1	Os12t0529900-01	protein_coding	Conserved hypothetical protein. (Os12t0529900-01)
Os01g0531300	LOC_Os01g34680.1	Os01t0531300-00	protein_coding	Hypothetical conserved gene. (Os01t0531300-00)
Os10g0531700	LOC_Os10g38800.1	Os10t0531700-00	protein_coding	Serine/threonine protein kinase-related domain containing protein. (Os10t0531700-00)
Os10g0532000	LOC_Os10g38834.1	Os10t0532000-01	protein_coding	Similar to GRAB2 protein. (Os10t0532000-01)
Os10g0533150	LOC_Os10g38920.1	Os10t0533150-00	protein_coding	Similar to BRASSINOSTEROID INSENSITIVE 1-associated receptor kinase 1. (Os10t0533150-00)
Os08g0533300	LOC_Os08g42080.1	Os08t0533300-01	protein_coding	Similar to ACR5. (Os08t0533300-01)
Os09g0533650	None	Os09t0533650-01	protein_coding	Conserved hypothetical protein. (Os09t0533650-01)
Os07g0533900	None	Os07t0533900-00	protein_coding	Conserved hypothetical protein. (Os07t0533900-00)
Os08g0533900	LOC_Os08g42150.1	Os08t0533900-00	protein_coding	Hypothetical conserved gene. (Os08t0533900-00)
Os11g0534100	LOC_Os11g32950.1	Os11t0534100-00	protein_coding	Hypothetical conserved gene. (Os11t0534100-00)
Os07g0534350	None	Os07t0534350-00	protein_coding	Hypothetical protein. (Os07t0534350-00)
Os04g0536500	LOC_Os04g45340.1	Os04t0536500-01	protein_coding	Similar to H0502G05.5 protein. (Os04t0536500-01)
Os08g0536800	LOC_Os08g42470.1	Os08t0536800-01	protein_coding	Similar to TA1 protein (Fragment). (Os08t0536800-01)
Os07g0537500	LOC_Os07g35310.1	Os07t0537500-01	protein_coding	Serine/threonine protein kinase-related domain containing protein. (Os07t0537500-01)
Os06g0537500	LOC_Os06g34640.1	Os06t0537500-00	protein_coding	Zinc finger, RING-type domain containing protein. (Os06t0537500-00)
Os07g0537550	None	Os07t0537550-00	protein_coding	Hypothetical gene. (Os07t0537550-00)
Os09g0538500	LOC_Os09g36740.1	Os09t0538500-01	protein_coding	Similar to Male sterility MS5. (Os09t0538500-01)
Os07g0539400	LOC_Os07g35520.1	Os07t0539400-00	protein_coding	Similar to hydrolase, hydrolyzing O-glycosyl compounds. (Os07t0539400-00)
Os06g0539500	LOC_Os06g34840.1	Os06t0539500-00	protein_coding	Similar to Non-specific lipid-transfer protein. (Os06t0539500-00)
Os11g0539500	LOC_Os11g33300.1	Os11t0539500-00	protein_coding	Winged helix repressor DNA-binding domain containing protein. (Os11t0539500-00)
Os04g0540300	LOC_Os04g45700.1	Os04t0540300-00	protein_coding	COBRA-like protein 7. (Os04t0540300-00)
Os01g0541800	LOC_Os01g36070.1	Os01t0541800-01	protein_coding	MtN3 and saliva related transmembrane protein family protein. (Os01t0541800-01)
Os07g0541900	LOC_Os07g35750.1	Os07t0541900-01	protein_coding	Similar to KI domain interacting kinase 1. (Os07t0541900-01)
Os07g0542067	None	Os07t0542067-00	protein_coding	Hypothetical protein. (Os07t0542067-00)
Os07g0542400	LOC_Os07g35790.1	Os07t0542400-01,Os07t0542400-02	protein_coding	Similar to Receptor protein kinase. (Os07t0542400-01);Similar to receptor-like protein kinase RK20-1. (Os07t0542400-02)
Os02g0542500	LOC_Os02g33780.1	Os02t0542500-01	protein_coding	Similar to NF-180. (Os02t0542500-01)
Os07g0542600	LOC_Os07g35810.1	Os07t0542600-01	protein_coding	Similar to receptor-like protein kinase RK20-1. (Os07t0542600-01)
Os08g0543100	LOC_Os08g43010.1	Os08t0543100-00	protein_coding	Similar to NBS-LRR type resistance protein (Fragment). (Os08t0543100-00)
Os10g0543800	LOC_Os10g39740.1	Os10t0543800-00	protein_coding	Similar to Glutathione S-transferase GST 11 (EC 2.5.1.18). (Os10t0543800-00)
Os05g0544600	LOC_Os05g46690.1	Os05t0544600-00	protein_coding	Hypothetical conserved gene. (Os05t0544600-00)
Os05g0544750	None	Os05t0544750-00	protein_coding	Hypothetical protein. (Os05t0544750-00)
Os01g0545100	LOC_Os01g36460.1	Os01t0545100-01	protein_coding	Conserved hypothetical protein. (Os01t0545100-01)
Os09g0545250	LOC_Os09g37320.1	Os09t0545250-00	protein_coding	Hypothetical protein. (Os09t0545250-00)
Os09g0545650	None	Os09t0545650-00	protein_coding	Hypothetical protein. (Os09t0545650-00)
Os09g0545700	LOC_Os09g37369.1	Os09t0545700-01	protein_coding	Similar to Auxin induced protein. (Os09t0545700-01)
Os06g0546500	LOC_Os06g35480.1	Os06t0546500-01	protein_coding	Similar to Class III peroxidase GvPx2b (Fragment). (Os06t0546500-01)
Os09g0546900	LOC_Os09g37480.1	Os09t0546900-01	protein_coding	Similar to Auxin induced protein. (Os09t0546900-01)
Os09g0546950	None	Os09t0546950-00	ncRNA	Non-protein coding transcript. (Os09t0546950-00)
Os09g0547000	LOC_Os09g37490.1	Os09t0547000-01	protein_coding	Similar to Auxin induced protein. (Os09t0547000-01)
Os09g0547033	LOC_Os09g37495.1	Os09t0547033-01	protein_coding	Similar to SAUR44 - auxin-responsive SAUR family member. (Os09t0547033-01)
Os10g0547200	LOC_Os10g39970.1	Os10t0547200-01	protein_coding	Harpin-induced 1 domain containing protein. (Os10t0547200-01)
Os09g0547200	LOC_Os09g37510.1	Os09t0547200-01,Os09t0547200-02	protein_coding	Protein of unknown function DUF292, eukaryotic domain containing protein. (Os09t0547200-01);Protein of unknown function DUF292, eukaryotic domain containing protein. (Os09t0547200-02)
Os12g0547500	LOC_Os12g36100.1	Os12t0547500-01	protein_coding	Kinesin, motor region domain containing protein. (Os12t0547500-01)
Os09g0548200	LOC_Os09g37600.1	Os09t0548200-01	protein_coding	Peptidoglycan-binding Lysin subgroup domain containing protein. (Os09t0548200-01)
Os12g0548501	LOC_Os12g36220.1	Os12t0548501-01	protein_coding	Similar to CI2C. (Os12t0548501-01)
Os08g0549600	LOC_Os08g43600.1	Os08t0549600-00	protein_coding	bZIP transcription factor, bZIP-1 domain containing protein. (Os08t0549600-00)
Os04g0549650	None	Os04t0549650-00	ncRNA	Non-protein coding transcript. (Os04t0549650-00)
Os05g0550250	LOC_Os05g47690.1	Os05t0550250-00	protein_coding	Similar to seed maturation protein. (Os05t0550250-00)
Os10g0550300	LOC_Os10g40270.1	Os10t0550300-00	protein_coding	Rop nucleotide exchanger, PRONE domain containing protein. (Os10t0550300-00)
Os10g0550500	LOC_Os10g40290.1	Os10t0550500-01	protein_coding	Similar to Pectinacetylesterase. (Os10t0550500-01)
Os10g0550750	LOC_Os10g40324.1	Os10t0550750-00	protein_coding	Protein of unknown function DUF3527 domain containing protein. (Os10t0550750-00)
Os08g0550850	None	Os08t0550850-01	protein_coding	Hypothetical gene. (Os08t0550850-01)
Os04g0551200	LOC_Os04g46560.1	Os04t0551200-01	protein_coding	Similar to Cytoplasmic malate dehydrogenase. (Os04t0551200-01)
Os08g0551225	None	Os08t0551225-01	protein_coding	Hypothetical gene. (Os08t0551225-01)
Os10g0551700	LOC_Os10g40420.1	Os10t0551700-01	protein_coding	Plant lipid transfer protein and hydrophobic protein, helical domain containing protein. (Os10t0551700-01)
Os05g0551700	LOC_Os05g47840.1	Os05t0551700-01	protein_coding	tRNA isopentenyltransferase family protein. (Os05t0551700-01)
Os01g0551800	LOC_Os01g37110.1	Os01t0551800-01	protein_coding	Similar to protein ABIL1. (Os01t0551800-01)
Os05g0552400	LOC_Os05g47900.1	Os05t0552400-01	protein_coding	Zinc finger, RING/FYVE/PHD-type domain containing protein. (Os05t0552400-01)
Os11g0552500	LOC_Os11g35080.1	Os11t0552500-00	protein_coding	Conserved hypothetical protein. (Os11t0552500-00)
Os02g0552600	LOC_Os02g34750.1	Os02t0552600-00	protein_coding	Similar to F8K7.14 protein. (Os02t0552600-00)
Os10g0552600	LOC_Os10g40510.1	Os10t0552600-01	protein_coding	Similar to Tfm5 protein. (Os10t0552600-01)
Os10g0552700	LOC_Os10g40520.1	Os10t0552700-01	protein_coding	Similar to Tumor-related protein (Fragment). (Os10t0552700-01)
Os04g0553500	LOC_Os04g46740.1	Os04t0553500-01	protein_coding	Pectin lyase fold domain containing protein. (Os04t0553500-01)
Os06g0553550	None	Os06t0553550-00	protein_coding	Conserved hypothetical protein. (Os06t0553550-00)
Os04g0553650	LOC_Os04g46740.1	Os04t0553650-00	protein_coding	Similar to Pectinesterase. (Os04t0553650-00)
Os06g0553700	LOC_Os06g36000.1	Os06t0553700-00	protein_coding	Conserved hypothetical protein. (Os06t0553700-00)
Os06g0554100	LOC_Os06g36030.1	Os06t0554100-00	protein_coding	Hypothetical conserved gene. (Os06t0554100-00)
Os12g0554800	LOC_Os12g36810.1	Os12t0554800-01	protein_coding	Similar to Polygalacturonase-like protein. (Os12t0554800-01)
Os10g0554800	LOC_Os10g40614.1	Os10t0554800-01	protein_coding	Plant lipid transfer protein and hydrophobic protein, helical domain containing protein. (Os10t0554800-01)
Os07g0555100	LOC_Os07g36930.1	Os07t0555100-01	protein_coding	Conserved hypothetical protein. (Os07t0555100-01)
Os12g0555600	LOC_Os12g36890.1	Os12t0555600-01	protein_coding	Cellulose synthase-like protein, Cell wall biosynthesis (Os12t0555600-01)
Os10g0555600	LOC_Os10g40700.1	Os10t0555600-01	protein_coding	Beta-expansin precursor. (Os10t0555600-01)
Os08g0555650	None	Os08t0555650-00	protein_coding	Hypothetical protein. (Os08t0555650-00)
Os10g0556100	LOC_Os10g40730.1	Os10t0556100-01,Os10t0556100-02,Os10t0556100-03	protein_coding	Similar to beta-expansin EXPB4. (Os10t0556100-01);Similar to beta-expansin EXPB4. (Os10t0556100-02);Similar to Expansin-B4. (Os10t0556100-03)
Os06g0556200	LOC_Os06g36210.1	Os06t0556200-01	protein_coding	Similar to amino acid permease 1. (Os06t0556200-01)
Os09g0556800	LOC_Os09g38450.1	Os09t0556800-01	protein_coding	Conserved hypothetical protein. (Os09t0556800-01)
Os08g0557800	LOC_Os08g44360.1	Os08t0557800-01	protein_coding	Similar to Fatty acyl coA reductase. (Os08t0557800-01)
Os08g0557850	None	Os08t0557850-00	protein_coding	Hypothetical protein. (Os08t0557850-00)
Os06g0558300	LOC_Os06g36330.1	Os06t0558300-00	protein_coding	Similar to MATE efflux protein-related. (Os06t0558300-00)
Os11g0558300	LOC_Os11g35400.1	Os11t0558300-01	protein_coding	Similar to Acyl CoA synthetase (EC 6.2.1.3). (Os11t0558300-01)
Os02g0558600	LOC_Os02g35230.1	Os02t0558600-01	protein_coding	Conserved hypothetical protein. (Os02t0558600-01)
Os04g0560100	LOC_Os04g47250.1	Os04t0560100-01,Os04t0560100-02	protein_coding	Cytochrome P450 family protein. (Os04t0560100-01);Conserved hypothetical protein. (Os04t0560100-02)
Os08g0560401	None	Os08t0560401-00	protein_coding	Hypothetical gene. (Os08t0560401-00)
Os07g0560700	None	Os07t0560700-01,Os07t0560700-02	protein_coding	Hypothetical conserved gene. (Os07t0560700-01);Hypothetical conserved gene. (Os07t0560700-02)
Os05g0560750	None	Os05t0560750-00	protein_coding	Hypothetical gene. (Os05t0560750-00)
Os09g0560850	LOC_Os09g38784.1	Os09t0560850-00	protein_coding	Similar to T8K14.10. (Os09t0560850-00)
Os09g0561000	LOC_Os09g38800.1	Os09t0561000-01	protein_coding	Similar to Wall-associated kinase-like 2. (Os09t0561000-01)
Os11g0561100	LOC_Os11g35660.1	Os11t0561100-00	protein_coding	Similar to Leucine Rich Repeat family protein. (Os11t0561100-00)
Os09g0561482	#N/A	Os09t0561482-00	protein_coding	Similar to Wall-associated kinase-like 2. (Os09t0561482-00)
Os09g0561500	LOC_Os09g38840.1	Os09t0561500-00	protein_coding	Similar to Wall-associated kinase-like 1. (Os09t0561500-00)
Os04g0561500	LOC_Os04g47360.1	Os04t0561500-01,Os04t0561500-02	protein_coding	Similar to Prolyl endopeptidase (EC 3.4.21.26) (Post-proline cleaving enzyme) (PE). (Os04t0561500-01);Similar to Prolyl endopeptidase (EC 3.4.21.26) (Post-proline cleaving enzyme) (PE). (Os04t0561500-02)
Os12g0561750	None	Os12t0561750-00	protein_coding	Similar to ferroportin protein family. (Os12t0561750-00)
Os12g0561900	LOC_Os12g37510.1	Os12t0561900-01	protein_coding	Similar to UDP-glucoronosyl and UDP-glucosyl transferase family protein, expressed. (Os12t0561900-01)
Os04g0561900	LOC_Os04g47400.1	Os04t0561900-01	protein_coding	Cupredoxin domain containing protein. (Os04t0561900-01)
Os11g0562100	LOC_Os11g35710.1	Os11t0562100-01,Os11t0562100-02	protein_coding	Squalene cyclase domain containing protein. (Os11t0562100-01);Similar to cycloartenol synthase. (Os11t0562100-02)
Os08g0562500	LOC_Os08g44840.1	Os08t0562500-01,Os08t0562500-02	protein_coding	Transferase family protein. (Os08t0562500-01);Similar to Acyltransferase. (Os08t0562500-02)
Os10g0562700	LOC_Os10g41310.1	Os10t0562700-01	protein_coding	Protein of unknown function DUF632 domain containing protein. (Os10t0562700-01)
Os03g0563100	LOC_Os03g36530.1	Os03t0563100-01	protein_coding	D-arabinono-1,4-lactone oxidase domain containing protein. (Os03t0563100-01)
Os03g0563600	LOC_Os03g36560.1	Os03t0563600-01	protein_coding	Similar to Peroxidase 56 precursor (EC 1.11.1.7) (Atperox P56) (ATP33). (Os03t0563600-01)
Os06g0564100	LOC_Os06g36810.1	Os06t0564100-01	protein_coding	Protein of unknown function DUF3511 domain containing protein. (Os06t0564100-01)
Os07g0564150	None	Os07t0564150-00	protein_coding	Hypothetical gene. (Os07t0564150-00)
Os05g0565100	LOC_Os05g49040.1	Os05t0565100-01	protein_coding	Cytochrome b561/ferric reductase transmembrane domain containing protein. (Os05t0565100-01)
Os07g0565800	LOC_Os07g37850.1	Os07t0565800-01	protein_coding	Similar to LLA-115. (Os07t0565800-01)
Os08g0566100	LOC_Os08g45170.1	Os08t0566100-01	protein_coding	Protein of unknown function DUF239, plant domain containing protein. (Os08t0566100-01)
Os04g0566300	LOC_Os04g47840.1	Os04t0566300-01	protein_coding	Hypothetical protein. (Os04t0566300-01)
Os04g0566700	LOC_Os04g47900.1	Os04t0566700-01	protein_coding	Similar to Mitochondrial import inner membrane translocase subunit tim23. (Os04t0566700-01)
Os09g0567500	LOC_Os09g39410.1	Os09t0567500-01,Os09t0567500-02	protein_coding	Similar to Fatty acyl coA reductase. (Os09t0567500-01);Similar to Fatty acyl coA reductase. (Os09t0567500-02)
Os05g0567600	LOC_Os05g49240.1	Os05t0567600-00	protein_coding	Similar to SANT/MYB protein. (Os05t0567600-00)
Os09g0567600	None	Os09t0567600-01	protein_coding	Hypothetical protein. (Os09t0567600-01)
Os11g0567600	LOC_Os11g35980.1	Os11t0567600-01	protein_coding	Leucine-rich repeat domain containing protein. (Os11t0567600-01)
Os12g0567800	LOC_Os12g38010.1	Os12t0567800-01	protein_coding	Plant metallothionein, family 15 protein. (Os12t0567800-01)
Os11g0567800	LOC_Os11g36000.1	Os11t0567800-01	protein_coding	Leucine-rich repeat-containing N-terminal, type 2 domain containing protein. (Os11t0567800-01)
Os05g0568300	LOC_Os05g49320.1	Os05t0568300-00	protein_coding	Similar to 50S ribosomal protein L12, chloroplast precursor (CL12). (Os05t0568300-00)
Os02g0569000	LOC_Os02g36030.1	Os02t0569000-01	protein_coding	Cytochrome P450 family protein. (Os02t0569000-01)
Os04g0569300	LOC_Os04g48130.1	Os04t0569300-01,Os04t0569300-02	protein_coding	Similar to Membrane protein. (Os04t0569300-01);Similar to Membrane protein. (Os04t0569300-02)
Os02g0569400	LOC_Os02g36070.1	Os02t0569400-01,Os02t0569400-02	protein_coding	Cytochrome P450 family protein. (Os02t0569400-01);Similar to Cyt-P450 monooxygenase. (Os02t0569400-02)
Os01g0569800	None	Os01t0569800-01	protein_coding	Conserved hypothetical protein. (Os01t0569800-01)
Os12g0570300	LOC_Os12g38230.1	Os12t0570300-01	protein_coding	Conserved hypothetical protein. (Os12t0570300-01)
Os06g0570600	None	Os06t0570600-00	protein_coding	Similar to Ent-kaurene oxidase. (Os06t0570600-00)
Os09g0570800	LOC_Os09g39720.1	Os09t0570800-01	protein_coding	Isopenicillin N synthase family protein. (Os09t0570800-01)
Os09g0571000	LOC_Os09g39750.1	Os09t0571000-00	protein_coding	Protein of unknown function DUF966 family protein. (Os09t0571000-00)
Os09g0571033	LOC_Os09g39754.1	Os09t0571033-01	protein_coding	Conserved hypothetical protein. (Os09t0571033-01)
Os05g0573200	LOC_Os05g49760.1	Os05t0573200-00	protein_coding	Similar to Isocitrate dehydrogenase (Fragment). (Os05t0573200-00)
Os06g0574000	LOC_Os06g37600.1	Os06t0574000-00	protein_coding	Hypothetical conserved gene. (Os06t0574000-00)
Os02g0574300	None	Os02t0574300-00	protein_coding	Hypothetical protein. (Os02t0574300-00)
Os02g0575200	LOC_Os02g36550.1	Os02t0575200-01	protein_coding	DNA/pantothenate metabolism flavoprotein, C-terminal domain containing protein. (Os02t0575200-01)
Os10g0575650	None	Os10t0575650-00	protein_coding	Hypothetical gene. (Os10t0575650-00)
Os12g0576700	LOC_Os12g38760.1	Os12t0576700-01	protein_coding	Similar to Diphosphonucleotide phosphatase 1 precursor. (Os12t0576700-01)
Os12g0576732	None	Os12t0576732-01	protein_coding	Hypothetical gene. (Os12t0576732-01)
Os12g0577700	LOC_Os12g38860.1	Os12t0577700-00	protein_coding	Similar to Protein kinase domain containing protein, expressed. (Os12t0577700-00)
Os04g0578000	LOC_Os04g48850.1	Os04t0578000-01	protein_coding	Similar to 1-aminocyclopropane-1-carboxylate synthase (EC 4.4.1.14) (Fragment). (Os04t0578000-01)
Os07g0578125	LOC_Os07g39000.1	Os07t0578125-00	protein_coding	Protein of unknown function DUF295 domain containing protein. (Os07t0578125-00)
Os05g0578600	LOC_Os05g50260.1	Os05t0578600-01	protein_coding	Similar to Polygalacturonase PG2. (Os05t0578600-01)
Os02g0579300	LOC_Os02g36890.1	Os02t0579300-00	protein_coding	Similar to DNA binding protein. (Os02t0579300-00)
Os11g0580000	LOC_Os11g37100.1	Os11t0580000-01	protein_coding	Similar to predicted protein. (Os11t0580000-01)
Os01g0580500	LOC_Os01g39860.1	Os01t0580500-01	protein_coding	Similar to 1-aminocyclopropane-1-carboxylate oxidase 1. (Os01t0580500-01)
Os12g0580600	LOC_Os12g39100.1	Os12t0580600-01	protein_coding	Conserved hypothetical protein. (Os12t0580600-01)
Os07g0581333	None	Os07t0581333-00	protein_coding	Hypothetical protein. (Os07t0581333-00)
Os03g0581400	LOC_Os03g38470.1	Os03t0581400-00	protein_coding	Similar to anther-specific proline-rich protein APG. (Os03t0581400-00)
Os04g0581502	None	Os04t0581502-00	protein_coding	Zinc finger, RING-CH-type domain containing protein. (Os04t0581502-00)
Os11g0581700	LOC_Os11g37190.1	Os11t0581700-01	protein_coding	Similar to EPIDERMAL PATTERNING FACTOR-like protein 4. (Os11t0581700-01)
Os02g0582900	LOC_Os02g37190.1	Os02t0582900-01	protein_coding	Conserved hypothetical protein. (Os02t0582900-01)
Os12g0582900	LOC_Os12g39330.1	Os12t0582900-01	protein_coding	Similar to AP2 domain containing protein, expressed. (Os12t0582900-01)
Os05g0583551	None	Os05t0583551-00	protein_coding	Hypothetical conserved gene. (Os05t0583551-00)
Os05g0583600	LOC_Os05g50680.1	Os05t0583600-01	protein_coding	Similar to ovate protein. (Os05t0583600-01)
Os02g0584200	LOC_Os02g37260.1	Os02t0584200-01	protein_coding	Conserved hypothetical protein. (Os02t0584200-01)
Os05g0584400	LOC_Os05g50730.1	Os05t0584400-01	protein_coding	Conserved hypothetical protein. (Os05t0584400-01)
Os05g0586400	LOC_Os05g50910.1	Os05t0586400-01	protein_coding	Protein of unknown function DUF3133 domain containing protein. (Os05t0586400-01)
Os04g0586700	LOC_Os04g49700.1	Os04t0586700-01	protein_coding	Zinc finger, RING/FYVE/PHD-type domain containing protein. (Os04t0586700-01)
Os03g0587250	None	Os03t0587250-01	protein_coding	Conserved hypothetical protein. (Os03t0587250-01)
Os04g0587751	None	Os04t0587751-00	protein_coding	Hypothetical protein. (Os04t0587751-00)
Os01g0588000	LOC_Os01g40550.1	Os01t0588000-01	protein_coding	Heat shock protein Hsp20 domain containing protein. (Os01t0588000-01)
Os06g0590800	LOC_Os06g39080.1	Os06t0590800-00	protein_coding	Hypothetical conserved gene. (Os06t0590800-00)
Os03g0591300	LOC_Os03g39432.1	Os03t0591300-01	protein_coding	Helix-loop-helix DNA-binding domain containing protein. (Os03t0591300-01)
Os07g0591700	LOC_Os07g40220.1	Os07t0591700-01	protein_coding	Conserved hypothetical protein. (Os07t0591700-01)
Os12g0593300	LOC_Os12g40200.1	Os12t0593300-00	protein_coding	Hypothetical conserved gene. (Os12t0593300-00)
Os03g0594100	LOC_Os03g39690.1	Os03t0594100-01	protein_coding	Cytochrome P450 family protein. (Os03t0594100-01)
Os05g0596000	LOC_Os05g51750.1	Os05t0596000-01	protein_coding	Peptidase A1 domain containing protein. (Os05t0596000-01)
Os04g0596350	None	Os04t0596350-00	ncRNA	Non-protein coding transcript. (Os04t0596350-00)
Os02g0597700	LOC_Os02g38410.1	Os02t0597700-00	protein_coding	Ubiquitin domain containing protein. (Os02t0597700-00)
Os04g0597866	None	Os04t0597866-01	protein_coding	Hypothetical gene. (Os04t0597866-01)
Os07g0598000	LOC_Os07g40690.1	Os07t0598000-01,Os07t0598000-02	protein_coding	Similar to NADPH HC toxin reductase (Fragment). (Os07t0598000-01);Similar to NADPH HC toxin reductase (Fragment). (Os07t0598000-02)
Os07g0600000	LOC_Os07g40900.1	Os07t0600000-01	protein_coding	Conserved hypothetical protein. (Os07t0600000-01)
Os07g0600200	LOC_Os07g40910.1	Os07t0600200-01	protein_coding	Conserved hypothetical protein. (Os07t0600200-01)
Os07g0600700	LOC_Os07g40940.1	Os07t0600700-01,Os07t0600700-02	protein_coding	X8 domain containing protein. (Os07t0600700-01);X8 domain containing protein. (Os07t0600700-02)
Os12g0601000	LOC_Os12g40860.1	Os12t0601000-00	protein_coding	Similar to Leucine Rich Repeat family protein, expressed. (Os12t0601000-00)
Os01g0601200	LOC_Os01g41730.1	Os01t0601200-01	protein_coding	Similar to Protein kinase family protein. (Os01t0601200-01)
Os02g0602700	None	Os02t0602700-01	ncRNA	Non-protein coding transcript. (Os02t0602700-01)
Os02g0603700	LOC_Os02g39150.1	Os02t0603700-00	protein_coding	Hypothetical conserved gene. (Os02t0603700-00)
Os06g0604000	LOC_Os06g40150.1	Os06t0604000-01,Os06t0604000-02	protein_coding	Similar to Ethylene response factor 1. (Os06t0604000-01);Ethylene response factor 3. (Os06t0604000-02)
Os07g0605600	LOC_Os07g41420.1	Os07t0605600-00	protein_coding	Hypothetical conserved gene. (Os07t0605600-00)
Os01g0606166	None	Os01t0606166-01	protein_coding	Conserved hypothetical protein. (Os01t0606166-01)
Os04g0606200	LOC_Os04g51680.1	Os04t0606200-01	protein_coding	Similar to OSIGBa0113I13.1 protein. (Os04t0606200-01)
Os11g0606800	LOC_Os11g39330.1	Os11t0606800-00	protein_coding	Similar to NB-ARC domain containing protein. (Os11t0606800-00)
Os11g0607000	LOC_Os11g39350.1	Os11t0607000-01	protein_coding	Hypothetical protein. (Os11t0607000-01)
Os03g0607100	LOC_Os03g41050.1	Os03t0607100-00	protein_coding	Hypothetical conserved gene. (Os03t0607100-00)
Os02g0607500	LOC_Os02g39480.1	Os02t0607500-00	protein_coding	Putative protein phosphatase 2C 22. (Os02t0607500-00)
Os02g0608000	LOC_Os02g39510.1	Os02t0608000-00	protein_coding	Protein of unknown function DUF1218 domain containing protein. (Os02t0608000-00)
Os12g0609600	LOC_Os12g41600.1	Os12t0609600-01	protein_coding	Auxin responsive SAUR protein domain containing protein. (Os12t0609600-01)
Os06g0610350	LOC_Os06g40780.1	Os06t0610350-00	protein_coding	Similar to Monoculm1. (Os06t0610350-00)
Os12g0610800	LOC_Os12g41690.1	Os12t0610800-01,Os12t0610800-02	protein_coding	Uncharacterised protein family UPF0497, trans-membrane plant subgroup domain containing protein. (Os12t0610800-01);Similar to UPF0497 membrane protein 3. (Os12t0610800-02)
Os04g0611700	LOC_Os04g52210.1	Os04t0611700-00	protein_coding	Similar to Ent-kaurene synthase-like 3. (Os04t0611700-00)
Os04g0612301	None	Os04t0612301-00	protein_coding	Hypothetical protein. (Os04t0612301-00)
Os12g0613250	LOC_Os12g41910.1	Os12t0613250-00	protein_coding	Similar to BTB/POZ; Superoxide dismutase, copper/zinc binding; NPH3. (Os12t0613250-00)
Os04g0616200	LOC_Os04g52590.1	Os04t0616200-01	protein_coding	Similar to H0525G02.9 protein. (Os04t0616200-01)
Os04g0616250	None	Os04t0616250-01	protein_coding	Hypothetical gene. (Os04t0616250-01)
Os04g0616266	None	Os04t0616266-00	ncRNA	Non-protein coding transcript. (Os04t0616266-00)
Os04g0616282	LOC_Os04g52590.1	Os04t0616282-00	protein_coding	Similar to H0525G02.9 protein. (Os04t0616282-00)
Os12g0617250	None	Os12t0617250-00	protein_coding	Hypothetical gene. (Os12t0617250-00)
Os12g0617400	LOC_Os12g42280.1	Os12t0617400-01	protein_coding	Viviparous-14. (Os12t0617400-01)
Os02g0617400	LOC_Os02g40440.1	Os02t0617400-01	protein_coding	Lipase, GDSL domain containing protein. (Os02t0617400-01)
Os03g0619875	LOC_Os03g42259.1	Os03t0619875-01	protein_coding	Conserved hypothetical protein. (Os03t0619875-01)
Os01g0620400	LOC_Os01g43274.1	Os01t0620400-01	protein_coding	Hypothetical protein. (Os01t0620400-01)
Os03g0620500	LOC_Os03g42290.1	Os03t0620500-01	protein_coding	Transcriptional factor B3 family protein. (Os03t0620500-01)
Os06g0624000	LOC_Os06g41870.1	Os06t0624000-00	protein_coding	Conserved hypothetical protein. (Os06t0624000-00)
Os03g0624600	LOC_Os03g42630.1	Os03t0624600-01	protein_coding	No apical meristem (NAM) protein domain containing protein. (Os03t0624600-01)
Os11g0625700	LOC_Os11g40930.1	Os11t0625700-01	protein_coding	Hypothetical protein. (Os11t0625700-01)
Os11g0625801	None	Os11t0625801-01	ncRNA	Non-protein coding transcript. (Os11t0625801-01)
Os11g0625802	None	Os11t0625802-01	ncRNA	Non-protein coding transcript. (Os11t0625802-01)
Os04g0627300	LOC_Os04g53560.1	Os04t0627300-00	protein_coding	Similar to H0303G06.2 protein. (Os04t0627300-00)
Os12g0628400	LOC_Os12g43363.1	Os12t0628400-01,Os12t0628400-02	protein_coding	Fatty acid hydroxylase domain containing protein. (Os12t0628400-01);Fatty acid hydroxylase domain containing protein. (Os12t0628400-02)
Os02g0629332	LOC_Os02g41880.1	Os02t0629332-00	protein_coding	Conserved hypothetical protein. (Os02t0629332-00)
Os02g0630250	LOC_Os02g41940.1	Os02t0630250-00	protein_coding	Similar to predicted protein. (Os02t0630250-00)
Os07g0630400	LOC_Os07g43670.1	Os07t0630400-01	protein_coding	Ribonuclease T2 family protein. (Os07t0630400-01)
Os04g0630600	LOC_Os04g53830.1	Os04t0630600-00	protein_coding	Similar to H0323C08.16 protein. (Os04t0630600-00)
Os12g0630600	LOC_Os12g43510.1	Os12t0630600-01	protein_coding	Carbohydrate/puine kinase, PfkB, conserved site containing protein. (Os12t0630600-01)
Os04g0630800	LOC_Os04g53850.1	Os04t0630800-01	protein_coding	Similar to Anthocyanidin reductase. (Os04t0630800-01)
Os04g0631200	LOC_Os04g53950.1	Os04t0631200-01,Os04t0631200-02	protein_coding	Similar to cDNA clone:J033024P08, full insert sequence. (Os04t0631200-01);Similar to Xyloglucan endotransglycosylase (Fragment). (Os04t0631200-02)
Os01g0631900	LOC_Os01g44130.1	Os01t0631900-00	protein_coding	Similar to aspartic proteinase oryzasin-1. (Os01t0631900-00)
Os06g0632400	LOC_Os06g42620.1	Os06t0632400-00	protein_coding	Similar to OSIGBa0115M15.3 protein. (Os06t0632400-00)
Os04g0632750	None	Os04t0632750-00	protein_coding	Hypothetical protein. (Os04t0632750-00)
Os04g0635650	None	Os04t0635650-00	ncRNA	Non-protein coding transcript. (Os04t0635650-00)
Os01g0636500	LOC_Os01g44970.1	Os01t0636500-01	protein_coding	Similar to Polygalacturonase PG2. (Os01t0636500-01)
Os06g0636700	LOC_Os06g43044.1	Os06t0636700-01	protein_coding	Esterase, SGNH hydrolase-type domain containing protein. (Os06t0636700-01)
Os12g0637800	LOC_Os12g44070.1	Os12t0637800-01	protein_coding	Nodulin-like domain containing protein. (Os12t0637800-01)
Os07g0638500	LOC_Os07g44450.1	Os07t0638500-01	protein_coding	Similar to Dirigent-like protein (Fragment). (Os07t0638500-01)
Os04g0639100	LOC_Os04g54620.1	Os04t0639100-01	protein_coding	Conserved hypothetical protein. (Os04t0639100-01)
Os02g0639500	LOC_Os02g42650.1	Os02t0639500-01	protein_coding	Similar to Expansin-B16. (Os02t0639500-01)
Os07g0640300	LOC_Os07g44670.1	Os07t0640300-00	protein_coding	Hypothetical conserved gene. (Os07t0640300-00)
Os02g0640401	None	Os02t0640401-00	protein_coding	Hypothetical genes. (Os02t0640401-00)
Os01g0640600	LOC_Os01g45350.1	Os01t0640600-01	protein_coding	Similar to LIMONENE cyclase like protein. (Os01t0640600-01)
Os02g0640700	LOC_Os02g42800.1	Os02t0640700-01	protein_coding	UBX domain containing protein. (Os02t0640700-01)
Os06g0640800	LOC_Os06g43370.1	Os06t0640800-00	protein_coding	Similar to Cytochrome P450 CYP71Y10. (Os06t0640800-00)
Os02g0641000	LOC_Os02g42820.1	Os02t0641000-00	protein_coding	Zinc finger, LIM-type domain containing protein. (Os02t0641000-00)
Os04g0641101	None	Os04t0641101-01	ncRNA	Non-protein coding transcript. (Os04t0641101-01)
Os11g0641800	LOC_Os11g42220.1	Os11t0641800-01	protein_coding	Similar to Laccase-20. (Os11t0641800-01)
Os07g0642800	LOC_Os07g44830.1	Os07t0642800-01	protein_coding	Similar to plectin-related. (Os07t0642800-01)
Os11g0643100	LOC_Os11g42370.1	Os11t0643100-01	protein_coding	Transferase family protein. (Os11t0643100-01)
Os06g0643500	LOC_Os06g43600.1	Os06t0643500-01	protein_coding	Similar to ADR11 protein (Fragment). (Os06t0643500-01)
Os04g0644400	LOC_Os04g55159.1	Os04t0644400-01	protein_coding	Similar to Proline-rich-like protein. (Os04t0644400-01)
Os01g0644600	LOC_Os01g45700.1	Os01t0644600-00	protein_coding	Glutelin family protein. (Os01t0644600-00)
Os03g0645000	LOC_Os03g44290.1	Os03t0645000-00	protein_coding	Similar to Expansin-B12. (Os03t0645000-00)
Os02g0645000	LOC_Os02g43120.1	Os02t0645000-01	protein_coding	Zinc finger, RING/FYVE/PHD-type domain containing protein. (Os02t0645000-01)
Os06g0645600	LOC_Os06g43780.1	Os06t0645600-00	protein_coding	Hypothetical conserved gene. (Os06t0645600-00)
Os06g0645650	None	Os06t0645650-00	protein_coding	Hypothetical protein. (Os06t0645650-00)
Os07g0646500	None	Os07t0646500-00	protein_coding	Zinc finger, SWIM-type domain containing protein. (Os07t0646500-00)
Os02g0648200	None	Os02t0648200-00	ncRNA	Non-protein coding transcript. (Os02t0648200-00)
Os03g0649050	None	Os03t0649050-00	protein_coding	Hypothetical protein. (Os03t0649050-00)
Os11g0649600	LOC_Os11g42960.1	Os11t0649600-01	protein_coding	Uncharacterised protein family UPF0497, trans-membrane plant subgroup domain containing protein. (Os11t0649600-01)
Os03g0651800	LOC_Os03g44880.1	Os03t0651800-00	protein_coding	Similar to Germin-like protein subfamily 2 member 1 precursor. (Os03t0651800-00)
Os11g0652600	LOC_Os11g43180.1	Os11t0652600-01	protein_coding	Protein of unknown function DUF594 domain containing protein. (Os11t0652600-01)
Os06g0653100	LOC_Os06g44310.1	Os06t0653100-01	protein_coding	Senescence-associated protein 5. (Os06t0653100-01)
Os06g0653200	LOC_Os06g44320.1	Os06t0653200-01	protein_coding	Basic helix-loop-helix dimerisation region bHLH domain containing protein. (Os06t0653200-01)
Os11g0653300	LOC_Os11g43250.1	Os11t0653300-01	protein_coding	Conserved hypothetical protein. (Os11t0653300-01)
Os03g0655100	LOC_Os03g45250.1	Os03t0655100-00	protein_coding	Similar to Cupin, RmlC-type. (Os03t0655100-00)
Os03g0656100	LOC_Os03g45340.1	Os03t0656100-01	protein_coding	Similar to Hsp20/alpha crystallin family protein, expressed. (Os03t0656100-01)
Os04g0656800	LOC_Os04g56180.1	Os04t0656800-01	protein_coding	Similar to Peroxidase precursor (EC 1.11.1.7). (Os04t0656800-01)
Os07g0658600	LOC_Os07g46480.1	Os07t0658600-00	protein_coding	Similar to Nucleoid DNA-binding-like protein. (Os07t0658600-00)
Os07g0659300	LOC_Os07g46510.1	Os07t0659300-01	protein_coding	Conserved hypothetical protein. (Os07t0659300-01)
Os11g0659450	None	Os11t0659450-00	ncRNA	Non-protein coding transcript. (Os11t0659450-00)
Os06g0660400	LOC_Os06g44980.1	Os06t0660400-01	protein_coding	Similar to OSIGBa0113I13.1 protein. (Os06t0660400-01)
Os11g0661600	LOC_Os11g43980.1	Os11t0661600-01	protein_coding	Similar to Peroxidase (EC 1.11.1.7). (Os11t0661600-01)
Os02g0662000	LOC_Os02g44310.1	Os02t0662000-01	protein_coding	RCc3 protein. (Os02t0662000-01)
Os02g0662100	LOC_Os02g44320.1	Os02t0662100-01	protein_coding	Similar to Tfm5 protein. (Os02t0662100-01)
Os04g0662200	LOC_Os04g56680.1	Os04t0662200-01	protein_coding	Auxin responsive SAUR protein family protein. (Os04t0662200-01)
Os04g0662400	LOC_Os04g56690.1	Os04t0662400-01	protein_coding	Auxin responsive SAUR protein family protein. (Os04t0662400-01)
Os04g0662600	LOC_Os04g56700.1	Os04t0662600-00	protein_coding	Similar to Naringenin,2-oxoglutarate 3-dioxygenase. (Os04t0662600-00)
Os07g0663650	None	Os07t0663650-00	protein_coding	Hypothetical protein. (Os07t0663650-00)
Os03g0664400	LOC_Os03g46150.1	Os03t0664400-01,Os03t0664400-02	protein_coding	Similar to Protease inhibitor/seed storage/LTP family protein. (Os03t0664400-01);Expressed protein (With alternative splicing). (Os03t0664400-02)
Os01g0666000	LOC_Os01g47580.1	Os01t0666000-01	protein_coding	Similar to Lipid phosphate phosphatase 2 (EC 3.1.3.-) (AtLPP2) (Phosphatidic acid phosphatase 2) (AtPAP2) (Prenyl diphosphate phosphatase). (Os01t0666000-01)
Os02g0666700	LOC_Os02g44680.1	Os02t0666700-01	protein_coding	Permease for cytosine/purines, uracil, thiamine, allantoin family protein. (Os02t0666700-01)
Os01g0667550	None	Os01t0667550-00	protein_coding	Hypothetical gene. (Os01t0667550-00)
Os02g0670200	None	Os02t0670200-00	protein_coding	Hypothetical protein. (Os02t0670200-00)
Os06g0671075	None	Os06t0671075-00	protein_coding	Hypothetical gene. (Os06t0671075-00)
Os02g0672250	None	Os02t0672250-00	protein_coding	Hypothetical gene. (Os02t0672250-00)
Os03g0672900	LOC_Os03g47010.1	Os03t0672900-00	protein_coding	Glycoside hydrolase, family 10 domain containing protein. (Os03t0672900-00)
Os11g0673200	LOC_Os11g44950.1	Os11t0673200-01	protein_coding	Similar to Auxin-induced beta-glucosidase. (Os11t0673200-01)
Os03g0675300	LOC_Os03g47190.1	Os03t0675300-01	protein_coding	Hypothetical conserved gene. (Os03t0675300-01)
Os04g0675700	LOC_Os04g57910.1	Os04t0675700-00	protein_coding	Hypothetical conserved gene. (Os04t0675700-00)
Os06g0676700	LOC_Os06g46340.1	Os06t0676700-01,Os06t0676700-02,Os06t0676700-03	protein_coding	Similar to High pI alpha-glucosidase. (Os06t0676700-01);Similar to High pI alpha-glucosidase. (Os06t0676700-02);Similar to High pI alpha-glucosidase. (Os06t0676700-03)
Os06g0676801	None	Os06t0676801-00	protein_coding	Hypothetical gene. (Os06t0676801-00)
Os01g0677400	LOC_Os01g48570.1	Os01t0677400-01	protein_coding	Conserved hypothetical protein. (Os01t0677400-01)
Os07g0677600	LOC_Os07g48060.1	Os07t0677600-01	protein_coding	Similar to Cationic peroxidase. (Os07t0677600-01)
Os02g0678300	LOC_Os02g45530.1	Os02t0678300-01	protein_coding	Similar to protein HOTHEAD. (Os02t0678300-01)
Os01g0678800	LOC_Os01g48710.1	Os01t0678800-01	protein_coding	Heavy metal transport/detoxification protein domain containing protein. (Os01t0678800-01)
Os02g0679700	LOC_Os02g45620.1	Os02t0679700-01	protein_coding	Protein of unknown function DUF623, plant domain containing protein. (Os02t0679700-01)
Os06g0680700	LOC_Os06g46680.1	Os06t0680700-01	protein_coding	Cytochrome P450 family protein. (Os06t0680700-01)
Os03g0680700	LOC_Os03g47730.1	Os03t0680700-00	protein_coding	Similar to Knotted1-interacting protein. (Os03t0680700-00)
Os06g0680800	None	Os06t0680800-00	protein_coding	Hypothetical protein. (Os06t0680800-00)
Os07g0681200	LOC_Os07g48320.1	Os07t0681200-01	protein_coding	Vegetative storage protein/acid phosphatase domain containing protein. (Os07t0681200-01)
Os01g0681332	None	Os01t0681332-01	protein_coding	Hypothetical gene. (Os01t0681332-01)
Os04g0681950	LOC_Os04g58555.1	Os04t0681950-00	protein_coding	Similar to H0124B04.9 protein. (Os04t0681950-00)
Os01g0685900	LOC_Os01g49200.1	Os01t0685900-01,Os01t0685900-02	protein_coding	Similar to 65kD microtubule associated protein. (Os01t0685900-01);Similar to 65kD microtubule associated protein. (Os01t0685900-02)
Os11g0687100	LOC_Os11g45990.1	Os11t0687100-01	protein_coding	von Willebrand factor, type A domain containing protein. (Os11t0687100-01)
Os01g0687400	LOC_Os01g49320.1	Os01t0687400-01	protein_coding	Similar to Chitinase (EC 3.2.1.14). (Os01t0687400-01)
Os04g0688100	LOC_Os04g59150.1	Os04t0688100-01,Os04t0688100-02	protein_coding	Peroxidase (EC 1.11.1.7). (Os04t0688100-01);Peroxidase (EC 1.11.1.7). (Os04t0688100-02)
Os04g0689900	LOC_Os04g59370.1	Os04t0689900-01	protein_coding	Similar to Pathogenesis-related protein 5 precursor (PR-5). (Os04t0689900-01)
Os06g0691200	LOC_Os06g47600.1	Os06t0691200-01	protein_coding	Similar to Thaumatin-like protein precursor. (Os06t0691200-01)
Os03g0691500	LOC_Os03g48490.1	Os03t0691500-00	protein_coding	Hypothetical conserved gene. (Os03t0691500-00)
Os06g0692800	LOC_Os06g47770.1	Os06t0692800-01	protein_coding	Protein of unknown function DUF547 domain containing protein. (Os06t0692800-01)
Os06g0692900	None	Os06t0692900-00	ncRNA	Non-protein coding transcript. (Os06t0692900-00)
Os02g0693700	LOC_Os02g46680.1	Os02t0693700-01,Os02t0693700-02	protein_coding	Hypothetical conserved gene. (Os02t0693700-01);Similar to P-glycoprotein ABCB5. (Os02t0693700-02)
Os07g0693800	LOC_Os07g49310.1	Os07t0693800-01,Os07t0693800-02	protein_coding	Similar to Fatty acid desaturase (Fragment). (Os07t0693800-01);Similar to Plastid omega-3 fatty acid desaturase (Fragment). (Os07t0693800-02)
Os06g0695300	LOC_Os06g48010.1	Os06t0695300-01	protein_coding	Haem peroxidase, plant/fungal/bacterial family protein. (Os06t0695300-01)
Os06g0695350	None	Os06t0695350-00	protein_coding	Hypothetical protein. (Os06t0695350-00)
Os06g0695900	LOC_Os06g48065.1	Os06t0695900-01	protein_coding	Zinc finger, RING-type domain containing protein. (Os06t0695900-01)
Os03g0697466	None	Os03t0697466-00	protein_coding	Hypothetical protein. (Os03t0697466-00)
Os06g0698711	None	Os06t0698711-01	protein_coding	Conserved hypothetical protein. (Os06t0698711-01)
Os01g0699450	None	Os01t0699450-00	protein_coding	Hypothetical protein. (Os01t0699450-00)
Os11g0701600	LOC_Os11g47570.1	Os11t0701600-00	protein_coding	Glycoside hydrolase, family 18, catalytic domain domain containing protein. (Os11t0701600-00)
Os03g0701750	None	Os03t0701750-00	protein_coding	Hypothetical protein. (Os03t0701750-00)
Os11g0701800	LOC_Os11g47580.1	Os11t0701800-01	protein_coding	Chitinase (EC 3.2.1.14) III C10701-rice (EC 3.2.1.14) (Class III chitinase homologue (OsChib3H-a)H-). (Os11t0701800-01)
Os03g0702100	None	Os03t0702100-01	protein_coding	Hypothetical protein. (Os03t0702100-01)
Os03g0702400	None	Os03t0702400-01	protein_coding	Hypothetical protein. (Os03t0702400-01)
Os02g0702600	LOC_Os02g47420.1	Os02t0702600-01,Os02t0702600-02,Os02t0702600-03	protein_coding	Rop nucleotide exchanger, PRONE domain containing protein. (Os02t0702600-01);Rop nucleotide exchanger, PRONE domain containing protein. (Os02t0702600-02);Similar to predicted protein. (Os02t0702600-03)
Os01g0703000	None	Os01t0703000-01	protein_coding	Similar to Poly(A) polymerase gamma (EC 2.7.7.19) (PAP gamma) (Polynucleotide adenylyltransferase gamma) (SRP RNA 3' adenylating enzyme). (Os01t0703000-01)
Os03g0703600	None	Os03t0703600-01	protein_coding	Conserved hypothetical protein. (Os03t0703600-01)
Os11g0704100	LOC_Os11g47780.1	Os11t0704100-00	protein_coding	Similar to NB-ARC domain containing protein. (Os11t0704100-00)
Os06g0704450	None	Os06t0704450-00	protein_coding	Hypothetical protein. (Os06t0704450-00)
Os06g0704500	LOC_Os06g49100.1	Os06t0704500-01	protein_coding	Leucine-rich repeat, plant specific containing protein. (Os06t0704500-01)
Os06g0707250	None	Os06t0707250-00	protein_coding	Hypothetical genes. (Os06t0707250-00)
Os06g0707300	LOC_Os06g49340.1	Os06t0707300-02	protein_coding	Cyclin-like F-box domain containing protein. (Os06t0707300-02)
Os06g0707350	LOC_Os06g49350.1	Os06t0707350-00	protein_coding	Similar to NBS-LRR disease resistance protein homologue. (Os06t0707350-00)
Os01g0708700	LOC_Os01g51230.1	Os01t0708700-01,Os01t0708700-02	protein_coding	IQ calmodulin-binding region domain containing protein. (Os01t0708700-01);Similar to calmodulin binding protein. (Os01t0708700-02)
Os02g0709350	LOC_Os02g47960.1	Os02t0709350-00	protein_coding	Hypothetical conserved gene. (Os02t0709350-00)
Os02g0712600	LOC_Os02g48200.1	Os02t0712600-01	protein_coding	Concanavalin A-like lectin/glucanase domain containing protein. (Os02t0712600-01)
Os06g0712800	LOC_Os06g49860.1	Os06t0712800-01	protein_coding	Similar to Ankyrin-like protein. (Os06t0712800-01)
Os02g0715000	LOC_Os02g48450.1	Os02t0715000-01	protein_coding	Similar to Cysteine proteinase. (Os02t0715000-01)
Os02g0715225	None	Os02t0715225-00	protein_coding	Hypothetical protein. (Os02t0715225-00)
Os01g0715600	LOC_Os01g51780.1	Os01t0715600-00	protein_coding	Similar to auxin efflux carrier component. (Os01t0715600-00)
Os06g0716401	None	Os06t0716401-00	protein_coding	Hypothetical gene. (Os06t0716401-00)
Os02g0719000	LOC_Os02g48730.1	Os02t0719000-01	protein_coding	Similar to Rho GDP-dissociation inhibitor 1 (Rho GDI-1) (AtRhoGDI1). (Os02t0719000-01)
Os03g0719850	LOC_Os03g51040.1	Os03t0719850-00	protein_coding	Similar to Protein kinase 2. (Os03t0719850-00)
Os01g0719900	LOC_Os01g52180.1	Os01t0719900-00	protein_coding	Similar to predicted protein. (Os01t0719900-00)
Os01g0720500	LOC_Os01g52240.1	Os01t0720500-01,Os01t0720500-02	protein_coding	Similar to Type I chlorophyll a/b-binding protein b (Fragment). (Os01t0720500-01);Non-protein coding transcript. (Os01t0720500-02)
Os01g0722300	LOC_Os01g52410.1	Os01t0722300-01	protein_coding	Myb transcription factor domain containing protein. (Os01t0722300-01)
Os01g0722425	None	Os01t0722425-00	protein_coding	Hypothetical protein. (Os01t0722425-00)
Os01g0728100	LOC_Os01g52770.1	Os01t0728100-01,Os01t0728100-02	protein_coding	Lipase, GDSL domain containing protein. (Os01t0728100-01);Similar to anther-specific proline-rich protein APG. (Os01t0728100-02)
Os03g0729500	LOC_Os03g51970.1	Os03t0729500-01	protein_coding	Growth-regulating factor 6. (Os03t0729500-01)
Os01g0729700	None	Os01t0729700-01	protein_coding	Hypothetical protein. (Os01t0729700-01)
Os03g0729800	LOC_Os03g51990.1	Os03t0729800-00	protein_coding	Hypothetical conserved gene. (Os03t0729800-00)
Os02g0732800	LOC_Os02g50000.1	Os02t0732800-00	protein_coding	Similar to Anther-specific proline-rich protein APG. (Os02t0732800-00)
Os02g0733300	LOC_Os02g50040.1	Os02t0733300-01	protein_coding	Similar to Endo-beta-1,4-glucanase precursor (EC 3.2.1.4). (Os02t0733300-01)
Os01g0736000	None	Os01t0736000-01	protein_coding	HMG-I and HMG-Y, DNA-binding domain containing protein. (Os01t0736000-01)
Os02g0737200	LOC_Os02g50390.1	Os02t0737200-00	protein_coding	Conserved hypothetical protein. (Os02t0737200-00)
Os03g0737701	LOC_Os03g52760.1	Os03t0737701-00	protein_coding	Carbohydrate/purine kinase domain containing protein. (Os03t0737701-00)
Os02g0737801	None	Os02t0737801-01	protein_coding	Similar to Pentatricopeptide repeat protein. (Os02t0737801-01)
Os02g0739700	LOC_Os02g50630.1	Os02t0739700-01	protein_coding	E2F Family domain containing protein. (Os02t0739700-01)
Os02g0742700	LOC_Os02g50900.1	Os02t0742700-00	protein_coding	Conserved hypothetical protein. (Os02t0742700-00)
Os01g0743200	LOC_Os01g53990.1	Os01t0743200-01,Os01t0743200-02	protein_coding	Pectin lyase fold/virulence factor domain containing protein. (Os01t0743200-01);Similar to Pectinesterase. (Os01t0743200-02)
Os01g0745000	LOC_Os01g54170.1	Os01t0745000-00	protein_coding	Protein of unknown function DUF1677, plant domain containing protein. (Os01t0745000-00)
Os01g0745400	None	Os01t0745400-01	protein_coding	Sec34-like protein family protein. (Os01t0745400-01)
Os03g0745700	LOC_Os03g53410.1	Os03t0745700-00	protein_coding	Similar to ATP binding protein. (Os03t0745700-00)
Os03g0748100	LOC_Os03g53690.1	Os03t0748100-01	protein_coding	Similar to Short-chain type dehydrogenase/reductase (EC 1.-.-.-). (Os03t0748100-01)
Os01g0748950	LOC_Os01g54515.1	Os01t0748950-01	protein_coding	Similar to predicted protein. (Os01t0748950-01)
Os03g0750000	LOC_Os03g53900.1	Os03t0750000-01	protein_coding	Similar to ethylene-responsive protein. (Os03t0750000-01)
Os03g0750900	LOC_Os03g53970.1	Os03t0750900-00	protein_coding	Conserved hypothetical protein. (Os03t0750900-00)
Os03g0751400	LOC_Os03g54040.1	Os03t0751400-01	protein_coding	Similar to 50S ribosomal protein l6. (Os03t0751400-01)
Os02g0752200	LOC_Os02g51620.1	Os02t0752200-01	protein_coding	Similar to Beta-D-xylosidase. (Os02t0752200-01)
Os03g0753100	LOC_Os03g54170.1	Os03t0753100-01	protein_coding	MADS-box transcription factor, Inflorescence and spikelet development (Os03t0753100-01)
Os02g0753400	LOC_Os02g51720.1	Os02t0753400-01	protein_coding	Conserved hypothetical protein. (Os02t0753400-01)
Os01g0753800	LOC_Os01g55000.1	Os01t0753800-01	protein_coding	Conserved hypothetical protein. (Os01t0753800-01)
Os02g0754400	LOC_Os02g51799.1	Os02t0754400-00	protein_coding	Hypothetical conserved gene. (Os02t0754400-00)
Os02g0754450	None	Os02t0754450-00	protein_coding	Hypothetical protein. (Os02t0754450-00)
Os01g0756200	LOC_Os01g55150.1	Os01t0756200-01	protein_coding	Similar to VirE2-interacting protein VIP1. (Os01t0756200-01)
Os01g0756900	LOC_Os01g55220.1	Os01t0756900-01	protein_coding	Hypothetical protein. (Os01t0756900-01)
Os01g0758000	LOC_Os01g55320.1	Os01t0758000-00	protein_coding	Similar to copper-binding family protein. (Os01t0758000-00)
Os01g0758500	LOC_Os01g55370.1	Os01t0758500-01,Os01t0758500-02	protein_coding	Similar to predicted protein. (Os01t0758500-01);Conserved hypothetical protein. (Os01t0758500-02)
Os03g0761500	LOC_Os03g55350.1	Os03t0761500-01,Os03t0761500-02	protein_coding	Similar to Subtilisin-like protease (Fragment). (Os03t0761500-01);Similar to Subtilisin-like protease (Fragment). (Os03t0761500-02)
Os03g0764900	LOC_Os03g55610.1	Os03t0764900-01	protein_coding	Similar to Zn finger protein (Fragment). (Os03t0764900-01)
Os02g0765900	LOC_Os02g52730.1	Os02t0765900-00	protein_coding	Similar to Ferredoxin-nitrite reductase. (Os02t0765900-00)
Os02g0767600	LOC_Os02g52870.1	Os02t0767600-00	protein_coding	Similar to RHC1A. (Os02t0767600-00)
Os02g0768300	LOC_Os02g52930.1	Os02t0768300-01	protein_coding	Protein of unknown function DUF6, transmembrane domain containing protein. (Os02t0768300-01)
Os02g0771500	LOC_Os02g53169.1	Os02t0771500-01	protein_coding	Conserved hypothetical protein. (Os02t0771500-01)
Os02g0772100	None	Os02t0772100-01	protein_coding	Conserved hypothetical protein. (Os02t0772100-01)
Os01g0773350	None	Os01t0773350-01	ncRNA	Non-protein coding transcript. (Os01t0773350-01)
Os01g0773800	LOC_Os01g56690.1	Os01t0773800-00	protein_coding	Hypothetical conserved gene. (Os01t0773800-00)
Os01g0774500	LOC_Os01g56764.1	Os01t0774500-01	protein_coding	Similar to H1flk (Fragment). (Os01t0774500-01)
Os01g0777300	LOC_Os01g56940.1	Os01t0777300-00	protein_coding	DNA repair protein (XPGC)/yeast Rad family protein. (Os01t0777300-00)
Os01g0778400	LOC_Os01g57040.1	Os01t0778400-00	protein_coding	Hypothetical protein. (Os01t0778400-00)
Os02g0779000	LOC_Os02g53850.1	Os02t0779000-00	protein_coding	Peptidase S8/S53, subtilisin/kexin/sedolisin domain containing protein. (Os02t0779000-00)
Os02g0781400	LOC_Os02g54060.1	Os02t0781400-02,Os02t0781400-03	protein_coding	Similar to 20 kDa chaperonin, chloroplast precursor (Protein Cpn21) (Chloroplast protein Cpn10) (Chloroplast chaperonin 10) (Ch-CPN10). (Os02t0781400-02);Similar to Chaperonin. (Os02t0781400-03)
Os02g0782366	None	Os02t0782366-00	protein_coding	Hypothetical genes. (Os02t0782366-00)
Os03g0782400	LOC_Os03g56944.1	Os03t0782400-00	protein_coding	Conserved hypothetical protein. (Os03t0782400-00)
Os02g0783000	LOC_Os02g54190.1	Os02t0783000-01	protein_coding	Similar to Pectin methylesterase 5 (Fragment). (Os02t0783000-01)
Os01g0784200	LOC_Os01g57510.1	Os01t0784200-00	protein_coding	Serine/threonine protein kinase-related domain containing protein. (Os01t0784200-00)
Os01g0784450	None	Os01t0784450-00	protein_coding	Hypothetical protein. (Os01t0784450-00)
Os01g0786500	LOC_Os01g57690.1	Os01t0786500-00	protein_coding	Similar to early nodulin 20. (Os01t0786500-00)
Os02g0786500	LOC_Os02g54540.1	Os02t0786500-01	protein_coding	Similar to PR-1a pathogenesis related protein (Hv-1a) precursor. (Os02t0786500-01)
Os03g0787150	None	Os03t0787150-00	protein_coding	Hypothetical gene. (Os03t0787150-00)
Os02g0787700	None	Os02t0787700-01	protein_coding	Hypothetical protein. (Os02t0787700-01)
Os03g0790801	None	Os03t0790801-00	protein_coding	Hypothetical gene. (Os03t0790801-00)
Os02g0791300	LOC_Os02g54870.1	Os02t0791300-01	protein_coding	Hypothetical conserved gene. (Os02t0791300-01)
Os02g0792000	LOC_Os02g54920.1	Os02t0792000-01	protein_coding	Hypothetical protein. (Os02t0792000-01)
Os01g0799050	None	Os01t0799050-00	protein_coding	Hypothetical protein. (Os01t0799050-00)
Os01g0801500	LOC_Os01g58730.1	Os01t0801500-01	protein_coding	Beta-1,3-glucanase precursor. (Os01t0801500-01)
Os01g0805600	LOC_Os01g59120.1	Os01t0805600-01	protein_coding	Similar to Cyclin-B1-1. (Os01t0805600-01)
Os01g0806400	LOC_Os01g59200.1	Os01t0806400-01	protein_coding	Protein of unknown function DUF617, plant domain containing protein. (Os01t0806400-01)
Os03g0807700	LOC_Os03g59300.1	Os03t0807700-01,Os03t0807700-02	protein_coding	Protein of unknown function DUF642 domain containing protein. (Os03t0807700-01);Similar to predicted protein. (Os03t0807700-02)
Os03g0808175	None	Os03t0808175-00	ncRNA	Non-protein coding transcript. (Os03t0808175-00)
Os02g0809300	LOC_Os02g56490.1	Os02t0809300-01	protein_coding	Conserved hypothetical protein. (Os02t0809300-01)
Os02g0810200	LOC_Os02g56540.1	Os02t0810200-01	protein_coding	Conserved hypothetical protein. (Os02t0810200-01)
Os01g0814100	LOC_Os01g59870.1	Os01t0814100-01	protein_coding	Similar to Bindin (Fragment). (Os01t0814100-01)
Os02g0814200	LOC_Os02g56920.1	Os02t0814200-01,Os02t0814200-02	protein_coding	Similar to CER1-like gene protein (Fragment). (Os02t0814200-01);Similar to CER1. (Os02t0814200-02)
Os03g0817500	LOC_Os03g60300.1	Os03t0817500-01	protein_coding	Protein of unknown function DUF231, plant domain containing protein. (Os03t0817500-01)
Os01g0819200	LOC_Os01g60340.1	Os01t0819200-00	protein_coding	Similar to calcium lipid binding protein-like. (Os01t0819200-00)
Os03g0821950	None	Os03t0821950-00	protein_coding	Hypothetical protein. (Os03t0821950-00)
Os01g0823100	LOC_Os01g60770.1	Os01t0823100-01	protein_coding	Alpha-expansin OsEXPA2. (Os01t0823100-01)
Os03g0825300	LOC_Os03g61010.1	Os03t0825300-01,Os03t0825300-02,Os03t0825300-03	protein_coding	Serine/threonine protein kinase domain containing protein. (Os03t0825300-01);Serine/threonine protein kinase domain containing protein. (Os03t0825300-02);Serine/threonine protein kinase domain containing protein. (Os03t0825300-03)
Os01g0827800	LOC_Os01g61210.1	Os01t0827800-00	protein_coding	Similar to AT-rich element binding factor 3. (Os01t0827800-00)
Os03g0830200	LOC_Os03g61470.1	Os03t0830200-00	protein_coding	Protein of unknown function Cys-rich family protein. (Os03t0830200-00)
Os03g0830500	LOC_Os03g61500.1	Os03t0830500-01	protein_coding	Similar to PGPS/D12. (Os03t0830500-01)
Os02g0831400	LOC_Os02g58470.1	Os02t0831400-01	protein_coding	Similar to SKIP interacting protein 16. (Os02t0831400-01)
Os03g0833100	LOC_Os03g61740.1	Os03t0833100-01	protein_coding	Similar to Tasselseed2 protein (Fragment). (Os03t0833100-01)
Os02g0833975	None	Os02t0833975-00	protein_coding	Hypothetical protein. (Os02t0833975-00)
Os03g0836400	LOC_Os03g62020.1	Os03t0836400-01	protein_coding	Harpin-induced 1 domain containing protein. (Os03t0836400-01)
Os01g0836700	LOC_Os01g61960.1	Os01t0836700-00	protein_coding	Hypothetical conserved gene. (Os01t0836700-00)
Os03g0844600	LOC_Os03g62740.1	Os03t0844600-01,Os03t0844600-02	protein_coding	Esterase, SGNH hydrolase-type domain containing protein. (Os03t0844600-01);Similar to predicted protein. (Os03t0844600-02)
Os01g0849100	LOC_Os01g62990.1	Os01t0849100-00	protein_coding	Rop nucleotide exchanger, PRONE domain containing protein. (Os01t0849100-00)
Os01g0854800	LOC_Os01g63540.1	Os01t0854800-01	protein_coding	Similar to Cytochrome P450 86A1 (EC 1.14.-.-) (CYPLXXXVI) (P450-dependent fatty acid omega-hydroxylase). (Os01t0854800-01)
Os01g0855000	LOC_Os01g63580.1	Os01t0855000-01,Os01t0855000-02,Os01t0855000-03	protein_coding	Similar to Glycerol-3-phosphate acyltransferase 6 (EC 2.3.1.15) (AtGPAT6). (Os01t0855000-01);Hypothetical gene. (Os01t0855000-02);Similar to Glycerol-3-phosphate acyltransferase 6 (EC 2.3.1.15) (AtGPAT6). (Os01t0855000-03)
Os01g0855700	None	Os01t0855700-01	protein_coding	Hypothetical protein. (Os01t0855700-01)
Os01g0857250	None	Os01t0857250-01	protein_coding	Conserved hypothetical protein. (Os01t0857250-01)
Os03g0859100	LOC_Os03g64170.1	Os03t0859100-01,Os03t0859100-02,Os03t0859100-03	protein_coding	Esterase, SGNH hydrolase-type domain containing protein. (Os03t0859100-01);Similar to anther-specific proline-rich protein APG. (Os03t0859100-02);Similar to anther-specific proline-rich protein APG. (Os03t0859100-03)
Os01g0860400	LOC_Os01g64100.1	Os01t0860400-01	protein_coding	Similar to Acidic endochitinase precursor (EC 3.2.1.14). (Os01t0860400-01)
Os01g0864000	LOC_Os01g64430.1	Os01t0864000-01	protein_coding	Similar to plant-specific domain TIGR01568 family protein. (Os01t0864000-01)
Os01g0864100	None	Os01t0864100-01	protein_coding	Hypothetical protein. (Os01t0864100-01)
Os01g0864300	LOC_Os01g64450.1	Os01t0864300-01	protein_coding	Harpin-induced 1 domain containing protein. (Os01t0864300-01)
Os01g0868900	LOC_Os01g64860.1	Os01t0868900-01,Os01t0868900-02	protein_coding	Peptidase S8, subtilisin-related domain containing protein. (Os01t0868900-01);Similar to predicted protein. (Os01t0868900-02)
Os01g0869750	LOC_Os01g64949.1	Os01t0869750-01	protein_coding	Conserved hypothetical protein. (Os01t0869750-01)
Os01g0873300	None	Os01t0873300-00	protein_coding	Conserved hypothetical protein. (Os01t0873300-00)
Os01g0875150	None	Os01t0875150-00	protein_coding	Hypothetical gene. (Os01t0875150-00)
Os01g0875800	LOC_Os01g65490.1	Os01t0875800-01	protein_coding	Protein of unknown function DUF266, plant family protein. (Os01t0875800-01)
Os01g0880800	LOC_Os01g65830.1	Os01t0880800-01	protein_coding	Similar to Acyl-[acyl-carrier-protein] desaturase, chloroplast precursor (EC 1.14.19.2) (Stearoyl-ACP desaturase). (Os01t0880800-01)
Os01g0887550	None	Os01t0887550-00	protein_coding	Similar to OSIGBa0124N08.3 protein. (Os01t0887550-00)
Os01g0890950	None	Os01t0890950-00	protein_coding	Hypothetical protein. (Os01t0890950-00)
Os01g0891000	LOC_Os01g66700.1	Os01t0891000-01	protein_coding	Glycoside hydrolase, family 20 protein. (Os01t0891000-01)
Os01g0891601	LOC_Os01g66740.1	Os01t0891601-01	protein_coding	Leucine-rich repeat, N-terminal domain containing protein. (Os01t0891601-01)
Os01g0892500	LOC_Os01g66840.1	Os01t0892500-01	protein_coding	Similar to carboxylic ester hydrolase. (Os01t0892500-01)
Os01g0896400	LOC_Os01g67110.1	Os01t0896400-01	protein_coding	Similar to JHL23J11.5 protein. (Os01t0896400-01)
Os01g0899700	LOC_Os01g67390.1	Os01t0899700-01	protein_coding	Pollen Ole e 1 allergen and extensin domain containing protein. (Os01t0899700-01)
Os01g0900400	LOC_Os01g67430.1	Os01t0900400-01	protein_coding	Lipase, class 3 family protein. (Os01t0900400-01)
Os01g0907200	LOC_Os01g67950.1	Os01t0907200-00	protein_coding	Similar to BCL-2 binding anthanogene-1. (Os01t0907200-00)
Os01g0912850	LOC_Os01g68470.1	Os01t0912850-00	protein_coding	Conserved hypothetical protein. (Os01t0912850-00)
Os01g0914300	LOC_Os01g68589.1	Os01t0914300-01	protein_coding	Plant lipid transfer protein/seed storage/trypsin-alpha amylase inhibitor domain containing protein. (Os01t0914300-01)
Os01g0916100	LOC_Os01g68740.1	Os01t0916100-01	protein_coding	Similar to loricrin. (Os01t0916100-01)
Os01g0917700	LOC_Os01g68890.1	Os01t0917700-00	protein_coding	Similar to wiscott-Aldrich syndrome, C-terminal. (Os01t0917700-00)
Os01g0921500	LOC_Os01g69240.1	Os01t0921500-01	protein_coding	Similar to SNF1-related protein kinase regulatory gamma subunit 1 (AKIN gamma1) (AKING1). (Os01t0921500-01)
Os01g0922100	LOC_Os01g69290.1	Os01t0922100-01	protein_coding	Conserved hypothetical protein. (Os01t0922100-01)
Os01g0922350	None	Os01t0922350-00	protein_coding	Hypothetical protein. (Os01t0922350-00)
Os01g0924933	None	Os01t0924933-01	protein_coding	Transferase family protein. (Os01t0924933-01)
Os01g0925600	LOC_Os01g70120.1	Os01t0925600-01	protein_coding	Conserved hypothetical protein. (Os01t0925600-01)
Os01g0931200	LOC_Os01g70560.1	Os01t0931200-01	protein_coding	Armadillo-type fold domain containing protein. (Os01t0931200-01)
Os01g0932650	None	Os01t0932650-01	protein_coding	Hypothetical protein. (Os01t0932650-01)
Os01g0932950	LOC_Os01g70690.1	Os01t0932950-00	protein_coding	Similar to RALFL33. (Os01t0932950-00)
Os01g0935800	LOC_Os01g70970.1	Os01t0935800-01	protein_coding	Similar to BRASSINOSTEROID INSENSITIVE 1-associated receptor kinase 1. (Os01t0935800-01)
Os01g0936700	LOC_Os01g71040.1	Os01t0936700-01,Os01t0936700-02	protein_coding	Conserved hypothetical protein. (Os01t0936700-01);Hypothetical gene. (Os01t0936700-02)
Os01g0937900	LOC_Os01g71170.1	Os01t0937900-00	protein_coding	Conserved hypothetical protein. (Os01t0937900-00)
Os01g0941800	LOC_Os01g71420.1	Os01t0941800-01,Os01t0941800-02	protein_coding	Metallophosphoesterase domain containing protein. (Os01t0941800-01);Similar to predicted protein. (Os01t0941800-02)
Os01g0942200	LOC_Os01g71460.1	Os01t0942200-01	protein_coding	Cyclin-like F-box domain containing protein. (Os01t0942200-01)
Os01g0952000	LOC_Os01g72290.1	Os01t0952000-01,Os01t0952000-02	protein_coding	Similar to Germin-like protein 1-3. (Os01t0952000-01);RmlC-like jelly roll fold domain containing protein. (Os01t0952000-02)
Os01g0952900	LOC_Os01g72360.1	Os01t0952900-01	protein_coding	Conserved hypothetical protein. (Os01t0952900-01)
Os01g0956800	LOC_Os01g72680.1	Os01t0956800-00	protein_coding	Hypothetical conserved gene. (Os01t0956800-00)
Os01g0957100	LOC_Os01g72700.1	Os01t0957100-01	protein_coding	Protein kinase, core domain containing protein. (Os01t0957100-01)
Os01g0960900	None	Os01t0960900-00	protein_coding	Oligopeptide transporter domain containing protein. (Os01t0960900-00)

## Sheet: legend
Table S2. List of commonly up or down regulated genes (log2>1 or <-1)
(A) Up regulated common genes (log2 >1).
(B) Down regulated common genes (log2<-1).
RAP, the rice annotation project; MSU, MSU rice genom annotation project; ncRNA, noncoding RNA
